# Supplementary material for: Orthogonal ubiquitin transfer identifies ubiquitination substrates under differential control by the two ubiquitin activating enzymes
Source: Nat Commun. 2017 Jan 30;8:14286. doi: 10.1038/ncomms14286 (PMC5290280; doi:10.1038/ncomms14286)
Supplement: Supplementary Data 1 — Uba6-specific ubiquitination substrates identified by the Orthogonal Ubiquitin Transfer-based screens [file ncomms14286-s2.xlsx]

## Sheet: Sheet1
Supplementary Data 1: Uba6-specific ubiquitination substrates identified by the Orthogonal Ubiquitin Transfer-based screens
Accession	Symbol	Description	Coverage	Unique Peptides	Peptides	MW[kDA]	**Known ubiquitination sites	Location	Type(s)
B4DZI8	COPB2	Coatomer protein complex, subunit beta 2 (Beta prime), isoform CRA_b OS=Homo sapiens GN=COPB2 PE=2 SV=1 - [B4DZI8_HUMAN]	21.89	12	12	98.9836	K608; K168; K386; K346; K328; K318;	Cytoplasm
Q9H832	UBE2Z	Ubiquitin-conjugating enzyme E2 Z OS=Homo sapiens GN=UBE2Z PE=1 SV=2 - [UBE2Z_HUMAN]	29.37	10	10	38.1856	K304; K113; K166; K238	Other	other
A2A274	ACO2	Aconitate hydratase, mitochondrial OS=Homo sapiens GN=ACO2 PE=1 SV=1	12.55	8	8	87.765	K370;
P20930	FLG	Filaggrin OS=Homo sapiens GN=FLG PE=1 SV=3	8.42	6	6	434.922	N/A
P31150	GDI1	Rab GDP dissociation inhibitor alpha OS=Homo sapiens GN=GDI1 PE=1 SV=2 - [GDIA_HUMAN]	23.04	2	6	50.5501	K137; K221; K54; K435; K437; K210; K269;	Cytoplasm	other
C9JM09	ASNS	Asparagine synthetase [glutamine-hydrolyzing] (Fragment) OS=Homo sapiens GN=ASNS PE=2 SV=2 - [C9JM09_HUMAN]	40.23	6	6	13.7166	K83;	Cytoplasm	enzyme
O14646	CHD1	Chromodomain-helicase-DNA-binding protein 1 OS=Homo sapiens GN=CHD1 PE=1 SV=2 - [CHD1_HUMAN]	5.44	5	5	196.567	N/A	Nucleus	enzyme
P22102	GART	Trifunctional purine biosynthetic protein adenosine-3 OS=Homo sapiens GN=GART PE=1 SV=1 - [PUR2_HUMAN]	8.32	5	5	107.699	K411; K375; K66; K111; K350; K281; K107; K438; K404; K378; K910; K156; K459; K251; K219; K697; K485; K452; K480; K779;
P12268	IMPDH2	Inosine-5'-monophosphate dehydrogenase 2 OS=Homo sapiens GN=IMPDH2 PE=1 SV=2	14.79	5	5	55.77	K238; K511; K474; K311; K349; K436; K195; K438; K134; K489; K293; K455; K124; K208; K450; K422;
Q8TA86	RP9	Retinitis pigmentosa 9 protein OS=Homo sapiens GN=RP9 PE=1 SV=2	22.17	5	5	26.091	N/A
Q13435	SF3B2	Splicing factor 3B subunit 2 OS=Homo sapiens GN=SF3B2 PE=1 SV=2	5.81	5	5	100.165	K275; K790; K577; K519; K400; K280; K466; K394; K492; K352; K529; K563; K543; K486; K570;
Q7L2J0	MEPCE	7SK snRNA methylphosphate capping enzyme OS=Homo sapiens GN=MEPCE PE=1 SV=1 - [MEPCE_HUMAN]	9.29	5	5	74.3096	K635;	Other	enzyme
B4DN60	NARS	Asparagine--tRNA ligase, cytoplasmic OS=Homo sapiens GN=NARS PE=2 SV=1 - [B4DN60_HUMAN]	17	5	5	34.899	K445; K507; K490; K385; K104; K241; K60;	Cytoplasm	enzyme
Q9NR09	BIRC6	Baculoviral IAP repeat-containing protein 6 OS=Homo sapiens GN=BIRC6 PE=1 SV=2 - [BIRC6_HUMAN]	1.83	4	4	529.919	K2270; K201; K4312; K3146; K1265; K110; K212; K3834; K1277; K3395; K4110;	Cytoplasm	enzyme
F8W9I9	DYRK1A	Dual-specificity tyrosine-phosphorylation-regulated kinase 1A OS=Homo sapiens GN=DYRK1A PE=2 SV=1 - [F8W9I9_HUMAN]	10.17	4	4	61.8293	K444;
P00390	GSR	Glutathione reductase, mitochondrial OS=Homo sapiens GN=GSR PE=1 SV=2	9.39	4	4	56.221	K441; K340; K189; K456; K501; K300; K346; K181; K405;
P07237	P4HB	Protein disulfide-isomerase OS=Homo sapiens GN=P4HB PE=1 SV=3 - [PDIA1_HUMAN]	16.73	4	4	57.0807	K103; K222; K375; K81; K444; K200; K308; K247; K130; K271;
Q01813	PFKP	6-phosphofructokinase type C OS=Homo sapiens GN=PFKP PE=1 SV=2 - [K6PP_HUMAN]	40.37	4	4	22.9245	K747; K139; K400; K736; K287; K395; K567; K289; K625; K156; K459; K666; K765; K455; K25; K486; K480; K688;
C9J8M6	MCM7	DNA replication licensing factor MCM7 (Fragment) OS=Homo sapiens GN=MCM7 PE=2 SV=1 - [C9J8M6_HUMAN]	29.27	4	4	20.7506	K38; K124; K10	Nucleus	enzyme
C9JSG9	QARS	Glutamine--tRNA ligase (Fragment) OS=Homo sapiens GN=QARS PE=2 SV=1 - [C9JSG9_HUMAN]	39.28	4	4	20.0444	K25;	Cytoplasm	enzyme
Q96QK1	VPS35	Vacuolar protein sorting-associated protein 35 OS=Homo sapiens GN=VPS35 PE=1 SV=2 - [VPS35_HUMAN]	6.91	4	4	91.6489	K515; K396; K417; K24;	Cytoplasm
E7EWT1	DDOST	Dolichyl-diphosphooligosaccharide--protein glycosyltransferase 48 kDa subunit OS=Homo sapiens GN=DDOST PE=2 SV=1 - [E7EWT1_HUMAN]	7.64	3	3	46.5479	K189; K77; K182; K391; K301;
H3BRV0	EIF3C	Eukaryotic translation initiation factor 3 subunit C OS=Homo sapiens GN=EIF3C PE=2 SV=1 - [H3BRV0_HUMAN]	4.65	3	3	104.036	K712; K889; K862; K877; K643;	Other	translation regulator
B4DVY1	EIF3D	Eukaryotic translation initiation factor 3 subunit D OS=Homo sapiens GN=EIF3D PE=2 SV=1 - [B4DVY1_HUMAN]	11.42	3	3	58.1037	K35; K53; K142; K315; K377; K301;	Cytoplasm	other
B0QY90	EIF3L	Eukaryotic translation initiation factor 3 subunit L OS=Homo sapiens GN=EIF3L PE=2 SV=1 - [B0QY90_HUMAN]	9.87	3	3	55.126	K258; K339; K396; K321; K367;	Cytoplasm	other
B3KRS5	HDAC2	Histone deacetylase OS=Homo sapiens GN=HDAC2 PE=2 SV=1 - [B3KRS5_HUMAN]	10.92	3	3	51.9653	K201; K67; K332; K11; K243; K90; K75;	Nucleus	transcription regulator
P31942	HNRNPH3	Heterogeneous nuclear ribonucleoprotein H3 OS=Homo sapiens GN=HNRNPH3 PE=1 SV=2	10.98	3	3	36.903	K67; K97; K76;
Q13232	NME3	Nucleoside diphosphate kinase 3 OS=Homo sapiens GN=NME3 PE=1 SV=2	23.67	3	3	19.003	K51; K29;
Q92928	RAB1C	Putative Ras-related protein Rab-1C OS=Homo sapiens GN=RAB1C PE=5 SV=2 - [RAB1C_HUMAN]	19.9	1	3	22.003	K116;
P54136	RARS	Arginine--tRNA ligase, cytoplasmic OS=Homo sapiens GN=RARS PE=1 SV=2 - [SYRC_HUMAN]	7.42	3	3	75.3309	K205; K274; K393; K655; K20; K471; K557; K347; K362; K522;	Cytoplasm
A6NKB8	RNPEP	Aminopeptidase B OS=Homo sapiens GN=RNPEP PE=2 SV=1 - [A6NKB8_HUMAN]	7.36	3	3	68.1253	K359; K355; K553;	Cytoplasm	peptidase
P04844	RPN2	Dolichyl-diphosphooligosaccharide--protein glycosyltransferase subunit 2 OS=Homo sapiens GN=RPN2 PE=1 SV=3 - [RPN2_HUMAN]	8.56	3	3	69.241	K627; K69; K70; K154; K442; K306; K460; K322; K311; K456; K523;	Cytoplasm	enzyme
P04818	TYMS	Thymidylate synthase OS=Homo sapiens GN=TYMS PE=1 SV=3 - [TYSY_HUMAN]	14.38	3	3	35.6932	K169; K292; K99; K308; K93; K77; K107; K104;	Nucleus	enzyme
P24539	ATP5F1	ATP synthase F(0) complex subunit B1, mitochondrial OS=Homo sapiens GN=ATP5F1 PE=1 SV=2 - [AT5F1_HUMAN]	16.41	3	3	28.8903	K139; K154; K233; K126; K162; K131;	Cytoplasm	transporter
B4DT72	PSMD3	26S proteasome non-ATPase regulatory subunit 3 OS=Homo sapiens GN=PSMD3 PE=2 SV=1 - [B4DT72_HUMAN]	9.93	3	3	41.1577	K440; K273; K461; K223; K374; K54; K76; K269;	Cytoplasm	other
Q15427	SF3B4	Splicing factor 3B subunit 4 OS=Homo sapiens GN=SF3B4 PE=1 SV=1 - [SF3B4_HUMAN]	12.03	3	3	44.3571	K48; K99; K83;	Nucleus	other
J3KSS4	CNDP2	Cytosolic non-specific dipeptidase (Fragment) OS=Homo sapiens GN=CNDP2 PE=4 SV=1 - [J3KSS4_HUMAN]	28.28	3	3	6.40841	K402; K24; K383;	Cytoplasm	peptidase
E7EQR4	EZR	Ezrin OS=Homo sapiens GN=EZR PE=2 SV=2 - [E7EQR4_HUMAN]	7.76	3	3	65.5386	K139; K412; K337; K143; K79; K72; K344; K262; K263; K458; K83; K209; K450; K35; K237; K306; K233; K162; K438; K523; K357; K427; K184; K253; K296;	Plasma Membrane	other
F5H3F0	OTUB1	Ubiquitin thioesterase OTUB1 OS=Homo sapiens GN=OTUB1 PE=2 SV=1 - [F5H3F0_HUMAN]	17.08	3	3	19.4194	K118; K80; K93; K197;	Cytoplasm	enzyme
P49588-2	AARS	Isoform 2 of Alanine--tRNA ligase, cytoplasmic OS=Homo sapiens GN=AARS	2.42	2	2	109.249	K747; K762; K820; K19; K625; K564; K81; K231; K677; K384; K876; K930
Q5T4U5	ACADM	Acyl-Coenzyme A dehydrogenase, C-4 to C-12 straight chain, isoform CRA_a OS=Homo sapiens GN=ACADM PE=1 SV=1	5.07	2	2	50.238	K235; K301; K395; K79
E7EQT4	ACIN1	Apoptotic chromatin condensation inducer in the nucleus OS=Homo sapiens GN=ACIN1 PE=1 SV=2	2	2	2	147.275	K103; K823; K143; K831; K302; K861;
A6NMY6	ANXA2P2	Putative annexin A2-like protein OS=Homo sapiens GN=ANXA2P2 PE=5 SV=2 - [AXA2L_HUMAN]	9.73	2	2	38.6348	K152; K324; K115; K157; K212; K313; K148; K227; K28; K47; K104; K302;	Membrane
C9JJT5	ATP5J2-PTCD1	Protein ATP5J2-PTCD1 OS=Homo sapiens GN=ATP5J2-PTCD1 PE=4 SV=2 - [C9JJT5_HUMAN]	44.44	2	2	5.91113	N/A	Cytoplasm	other
Q9NZT1	CALML5	Calmodulin-like protein 5 OS=Homo sapiens GN=CALML5 PE=1 SV=2	21.23	2	2	15.883	N/A
H0Y9C2	CAMK2D	Calcium/calmodulin-dependent protein kinase type II subunit delta (Fragment) OS=Homo sapiens GN=CAMK2D PE=2 SV=1 - [H0Y9C2_HUMAN]	17.53	2	2	22.1123	K251; K227;	Cytoplasm	kinase
O60563	CCNT1	Cyclin-T1 OS=Homo sapiens GN=CCNT1 PE=1 SV=1 - [CCNT1_HUMAN]	4.27	2	2	80.6345	N/A	Nucleus	transcription regulator
F8VXD2	CDK4	Cyclin-dependent kinase 4 (Fragment) OS=Homo sapiens GN=CDK4 PE=1 SV=1 - [F8VXD2_HUMAN]	18.18	2	2	14.8907	K35; K118; K155; K22; K142; K106; K211;
P10606	COX5B	Cytochrome c oxidase subunit 5B, mitochondrial OS=Homo sapiens GN=COX5B PE=1 SV=2	14.73	2	2	13.687	K68; K86; K57;
B4DRZ7	DDX19A	ATP-dependent RNA helicase DDX19A OS=Homo sapiens GN=DDX19A PE=2 SV=1 - [B4DRZ7_HUMAN]	6.96	2	2	43.8467	K186; K63; K91;	Nucleus	enzyme
Q12959-2	DLG1	Isoform 2 of Disks large homolog 1 OS=Homo sapiens GN=DLG1	2.05	2	2	103.258	K644; K401; K690; K107;
P31689	DNAJA1	DnaJ homolog subfamily A member 1 OS=Homo sapiens GN=DNAJA1 PE=1 SV=2	6.3	2	2	44.839	K32; K338; K66; K37; K350; K46; K14; K344; K105; K23; K296; K59; K144; K60;
O60884	DNAJA2	DnaJ homolog subfamily A member 2 OS=Homo sapiens GN=DNAJA2 PE=1 SV=1	5.58	2	2	45.717	K152; K326; K39; K158; K25; K131; K199; K26; K46; K62; K134;
Q9Y295	DRG1	Developmentally-regulated GTP-binding protein 1 OS=Homo sapiens GN=DRG1 PE=1 SV=1 - [DRG1_HUMAN]	6.81	2	2	40.5168	K290; K175; K352; K112; K159; K129; K126; K213; K46; K182; K331; K61;	Cytoplasm	other
O15372	EIF3H	Eukaryotic translation initiation factor 3 subunit H OS=Homo sapiens GN=EIF3H PE=1 SV=1 - [EIF3H_HUMAN]	9.09	2	2	39.9051	K273; K306; K38; K5; K234; K202; K42; K227; K345; K51; K288; K255; K259; K19; K320; K354; K179; K24; K28; K241; K303;	Cytoplasm	other
X6RM00	ERC1	ELKS/Rab6-interacting/CAST family member 1 OS=Homo sapiens GN=ERC1 PE=1 SV=1	2.15	2	2	111.906	K898; K679; K889;
Q96CS3	FAF2	FAS-associated factor 2 OS=Homo sapiens GN=FAF2 PE=1 SV=2 - [FAF2_HUMAN]	7.87	2	2	52.5905	K343; K321; K146; K400; K367; K167; K329;	Cytoplasm	other
Q9NUQ9	FAM49B	Protein FAM49B OS=Homo sapiens GN=FAM49B PE=1 SV=1	5.86	2	2	36.725	K289; K207; K308; K78; K146; K199; K317; K74;
P39748	FEN1	Flap endonuclease 1 OS=Homo sapiens GN=FEN1 PE=1 SV=1	7.11	2	2	42.566	K277; K8; K297; K125; K109;
C8C9T5	FKBP8	FKBP8 isoform 1 OS=Homo sapiens GN=FKBP8 PE=2 SV=1 - [C8C9T5_HUMAN]	10.67	2	2	27.528	K155; K112;	Cytoplasm	other
Q06787	FMR1	Fragile X mental retardation protein 1 OS=Homo sapiens GN=FMR1 PE=1 SV=1	3.8	1	2	69.137	K310; K17; K130;
P43304	GPD2	Glycerol-3-phosphate dehydrogenase, mitochondrial OS=Homo sapiens GN=GPD2 PE=1 SV=3	2.48	2	2	80.802	K504;
P21266	GSTM3	Glutathione S-transferase Mu 3 OS=Homo sapiens GN=GSTM3 PE=1 SV=3 - [GSTM3_HUMAN]	13.33	2	2	26.5421	K54; K128;	Cytoplasm	enzyme
P51659-2	HSD17B4	Isoform 2 of Peroxisomal multifunctional enzyme type 2 OS=Homo sapiens GN=HSD17B4	3.29	2	2	82.973	K402; K414; K81; K84; K564; K46; K68; K57; K284; K184; K478; K423;
P50213	IDH3A	Isocitrate dehydrogenase [NAD] subunit alpha, mitochondrial OS=Homo sapiens GN=IDH3A PE=1 SV=1	5.19	2	2	39.566	K22;
A0A087X2E5	IDH3B	Isocitrate dehydrogenase [NAD] subunit, mitochondrial OS=Homo sapiens GN=IDH3B PE=1 SV=1	6.65	2	2	41.193	K199; K105;
E9PHA6	MSH2	DNA mismatch repair protein Msh2 OS=Homo sapiens GN=MSH2 PE=2 SV=1 - [E9PHA6_HUMAN]	4.34	2	2	103.122	K567; K565; K882; K249; K871; K332; K73; K555;	Nucleus	enzyme
Q8N5F7	NKAP	NF-kappa-B-activating protein OS=Homo sapiens GN=NKAP PE=1 SV=1	6.27	2	2	47.11	N/A
F6T1Q0	PDE12	2',5'-phosphodiesterase 12 OS=Homo sapiens GN=PDE12 PE=2 SV=1 - [F6T1Q0_HUMAN]	8.05	2	2	52.1427	K427; K202; K417; K61; K84	Cytoplasm	other
P17858	PFKL	6-phosphofructokinase, liver type OS=Homo sapiens GN=PFKL PE=1 SV=6 - [K6PL_HUMAN]	3.85	2	2	84.9642	K16; K474; K614; K144; K556;	Cytoplasm	kinase
P48739	PITPNB	Phosphatidylinositol transfer protein beta isoform OS=Homo sapiens GN=PITPNB PE=1 SV=2 - [PIPNB_HUMAN]	11.44	2	2	31.5199	K252; K86; K155; K201; K110; K179; K215; K167; K208; K44; K104;
E7ETD8	PPP1CB	Serine/threonine-protein phosphatase (Fragment) OS=Homo sapiens GN=PPP1CB PE=2 SV=1 - [E7ETD8_HUMAN]	20.71	2	2	19.5749	K69; K84; K118;	Cytoplasm	phosphatase
P63151	PPP2R2A	Serine/threonine-protein phosphatase 2A 55 kDa regulatory subunit B alpha isoform OS=Homo sapiens GN=PPP2R2A PE=1 SV=1 - [2ABA_HUMAN]	6.49	2	2	51.6595	K137; K117; K129; K417; K267; K62; K88; K404; K105;	Cytoplasm	phosphatase
O75400	PRPF40A	Pre-mRNA-processing factor 40 homolog A OS=Homo sapiens GN=PRPF40A PE=1 SV=2	2.3	2	2	108.737	K669; K718; K196; K776; K727;
O00487	PSMD14	26S proteasome non-ATPase regulatory subunit 14 OS=Homo sapiens GN=PSMD14 PE=1 SV=1	6.45	2	2	34.555	K273; K277; K43; K152; K186; K154; K222; K253; K257; K246; K264; K215; K94; K209;
E9PHI9	PSMD6	26S proteasome non-ATPase regulatory subunit 6 OS=Homo sapiens GN=PSMD6 PE=2 SV=1 - [E9PHI9_HUMAN]	7.71	2	2	41.1549	K68; K54; K323; K203; K310; K332; K333; K91;	Cytoplasm	enzyme
A0A0C4DG49	PVR	Poliovirus receptor OS=Homo sapiens GN=PVR PE=4 SV=1	6.47	2	2	45.292	K90;
P63000	RAC1	Ras-related C3 botulinum toxin substrate 1 OS=Homo sapiens GN=RAC1 PE=1 SV=1 - [RAC1_HUMAN]	12.5	2	2	21.4362	K153; K116; K96; K147; K123; K133; K166; K183;	Plasma Membrane	enzyme
B4DKG3	SAFB2	Scaffold attachment factor B2 OS=Homo sapiens GN=SAFB2 PE=4 SV=1 - [B4DKG3_HUMAN]	19.13	2	2	12.1612	K424; K429; K293; K230; K616;	Cytoplasm	other
Q9Y6B6	SAR1B	GTP-binding protein SAR1b OS=Homo sapiens GN=SAR1B PE=1 SV=1	9.6	2	2	22.396	N/A
O43290	SART1	U4/U6.U5 tri-snRNP-associated protein 1 OS=Homo sapiens GN=SART1 PE=1 SV=1	2.75	2	2	90.2	K188; K129;
C9JV02	SEPT8	Septin-8 (Fragment) OS=Homo sapiens GN=SEPT8 PE=2 SV=1 - [C9JV02_HUMAN]	10	1	2	15.0357	N/A	Extracellular Space	other
P0DME0	SETSIP	Protein SETSIP OS=Homo sapiens GN=SETSIP PE=1 SV=1	7.62	2	2	34.861	N/A
Q15637-5	SF1	Isoform 5 of Splicing factor 1 OS=Homo sapiens GN=SF1	3.27	2	2	71.706	N/A
I3L1P8	SLC25A11	Mitochondrial 2-oxoglutarate/malate carrier protein (Fragment) OS=Homo sapiens GN=SLC25A11 PE=2 SV=1 - [I3L1P8_HUMAN]	9.12	2	2	32.1618	K162; K57; K62; K73;	Cytoplasm	transporter
G0XQ39	STIM1	STIM1L OS=Homo sapiens GN=STIM1 PE=1 SV=1	2.91	2	2	88.591	K413; K267;
Q6P1X5	TAF2	Transcription initiation factor TFIID subunit 2 OS=Homo sapiens GN=TAF2 PE=1 SV=3 - [TAF2_HUMAN]	1.83	2	2	136.883	K899;	Nucleus	transcription regulator
Q9BV38	WDR18	WD repeat-containing protein 18 OS=Homo sapiens GN=WDR18 PE=1 SV=2	4.86	2	2	47.375	K263;
J3QRS9	ZNF207	BUB3-interacting and GLEBS motif-containing protein ZNF207 OS=Homo sapiens GN=ZNF207 PE=1 SV=1	4.06	2	2	52.507	K100; K24;
O15145	ARPC3	Actin-related protein 2/3 complex subunit 3 OS=Homo sapiens GN=ARPC3 PE=1 SV=3 - [ARPC3_HUMAN]	17.03	2	2	20.5334	K171; K37; K56; K29; K14; K165;	Cytoplasm	other
E9PIA9	CAPN1	Calpain-1 catalytic subunit (Fragment) OS=Homo sapiens GN=CAPN1 PE=1 SV=1 - [E9PIA9_HUMAN]	17.27	2	2	7.19364	K84; K461; K359; K564; K71; K398; K505; K36; K365; K229; K280; K79; K193; K328;
Q9UBF2	COPG2	Coatomer subunit gamma-2 OS=Homo sapiens GN=COPG2 PE=1 SV=1 - [COPG2_HUMAN]	2.76	2	2	97.5596	K461; K145; K572;	Cytoplasm	transporter
A6PVH9	CPNE1	Copine-1 OS=Homo sapiens GN=CPNE1 PE=2 SV=1 - [A6PVH9_HUMAN]	6.03	2	2	53.0135	K84; K190; K157; K182; K466; K73; K135; K60;	Nucleus	transporter
B4DR64	CTPS1	CTP synthase 1 OS=Homo sapiens GN=CTPS1 PE=2 SV=1 - [B4DR64_HUMAN]	7.86	2	2	41.1938	K100; K535; K460; K309; K92; K319;	Nucleus	enzyme
P26196	DDX6	Probable ATP-dependent RNA helicase DDX6 OS=Homo sapiens GN=DDX6 PE=1 SV=2 - [DDX6_HUMAN]	6.63	2	2	54.3823	K458; K67; K447; K231; K146; K26; K195; K482;	Nucleus	enzyme
P34932	HSPA4	Heat shock 70 kDa protein 4 OS=Homo sapiens GN=HSPA4 PE=1 SV=4 - [HSP74_HUMAN]	3.22	2	2	94.2712	K686; K609; K748; K679; K557; K194; K221; K697; K754; K573; K638; K388; K568; K517; K785; K719; K798; K704; K794; K437; K711; K53; K430; K126; K543; K124; K360;	Cytoplasm	other
Q6PKG0	LARP1	La-related protein 1 OS=Homo sapiens GN=LARP1 PE=1 SV=2	2.04	2	2	123.434	K881; K462; K805; K1017; K473; K871; K972; K753; K944; K539;
Q15334	LLGL1	Lethal(2) giant larvae protein homolog 1 OS=Homo sapiens GN=LLGL1 PE=1 SV=3 - [L2GL1_HUMAN]	2.74	2	2	115.346	K19; K293; K27;	Cytoplasm	other
Q99457	NAP1L3	Nucleosome assembly protein 1-like 3 OS=Homo sapiens GN=NAP1L3 PE=2 SV=2 - [NP1L3_HUMAN]	5.97	2	2	57.5575	N/A	Nucleus	other
E5RI99	RPL30	60S ribosomal protein L30 (Fragment) OS=Homo sapiens GN=RPL30 PE=2 SV=1 - [E5RI99_HUMAN]	23.63	2	2	12.6476	K32; K23; K9; K26;	Cytoplasm	other
Q9BYK2	RPS21	40S ribosomal protein S21 OS=Homo sapiens GN=RPS21 PE=4 SV=1 - [Q9BYK2_HUMAN]	40.91	2	2	7.08638	K51; K81; K27; K41; K74;	Cytoplasm	other
Q9Y3B4	SF3B6	Splicing factor 3B subunit 6 OS=Homo sapiens GN=SF3B6 PE=1 SV=1 - [SF3B6_HUMAN]	17.6	2	2	14.5756	K100; K71; K116; K41; K29;	Nucleus
P51571	SSR4	Translocon-associated protein subunit delta OS=Homo sapiens GN=SSR4 PE=1 SV=1 - [SSRD_HUMAN]	11.56	2	2	18.9866	K73;	Cytoplasm	other
R4GMY8	TCEB1	Transcription elongation factor B polypeptide 1 OS=Homo sapiens GN=TCEB1 PE=4 SV=1 - [R4GMY8_HUMAN]	52.31	2	2	6.96329	K32;	Nucleus	transcription regulator
H0YL19	WDR61	WD repeat-containing protein 61 OS=Homo sapiens GN=WDR61 PE=2 SV=1 - [H0YL19_HUMAN]	16.49	2	2	23.2265	K139; K97; K29; K140	Nucleus	other
F8WAH1	AASS	Lysine ketoglutarate reductase OS=Homo sapiens GN=AASS PE=2 SV=1 - [F8WAH1_HUMAN]	2.46	1	1	80.9864	K893; K539;	Mitochondrion
P45954	ACADSB	Short/branched chain specific acyl-CoA dehydrogenase, mitochondrial OS=Homo sapiens GN=ACADSB PE=1 SV=1	3.01	1	1	47.455	K70; K284
G3V1M7	ACADVL	Very long-chain-specific acyl-CoA dehydrogenase, mitochondrial (Fragment) OS=Homo sapiens GN=ACADVL PE=2 SV=2 - [G3V1M7_HUMAN]	5.67	1	1	30.7438	K127;	Cytoplasm	enzyme
C9J7L8	ACOT9	Acyl-coenzyme A thioesterase 9, mitochondrial OS=Homo sapiens GN=ACOT9 PE=2 SV=1 - [C9J7L8_HUMAN]	9.56	1	1	15.453	K78; K13;	Cytoplasm	enzyme
R4GMT0	ACTR1A	Alpha-centractin OS=Homo sapiens GN=ACTR1A PE=4 SV=1 - [R4GMT0_HUMAN]	6.33	1	1	37.4099	K238; K81; K200; K308; K96;	Cytoplasm	other
P61160	ACTR2	Actin-related protein 2 OS=Homo sapiens GN=ACTR2 PE=1 SV=1 - [ARP2_HUMAN]	4.82	1	1	44.7322	K368; K336; K97; K381; K106; K46; K195; K118; K253; K86; K322; K53; K219; K299; K331; K388;	Plasma Membrane	other
H7C4J1	ACTR3C	Actin-related protein 3C (Fragment) OS=Homo sapiens GN=ACTR3C PE=2 SV=1 - [H7C4J1_HUMAN]	5.29	1	1	23.7551	N/A	Cytoplasm
Q53EU6	AGPAT9	Glycerol-3-phosphate acyltransferase 3 OS=Homo sapiens GN=AGPAT9 PE=1 SV=2 - [GPAT3_HUMAN]	8.99	1	1	48.6735	K102; K64; K81; K407; K388;
Q1L6K4	AIFM1	Apoptosis-inducing factor 1, mitochondrial OS=Homo sapiens GN=PDCD8 PE=2 SV=1 - [Q1L6K4_HUMAN]	8.86	1	1	26.0167	K189; K109;	Cytoplasm	enzyme
F5H328	ALDH5A1	Succinate-semialdehyde dehydrogenase, mitochondrial OS=Homo sapiens GN=ALDH5A1 PE=2 SV=1 - [F5H328_HUMAN]	4.47	1	1	48.2797	N/A
Q5T3N0	ANXA1	Annexin A1 (Fragment) OS=Homo sapiens GN=ANXA1 PE=2 SV=1 - [Q5T3N0_HUMAN]	20.87	1	1	12.6346	K69; K177;	Plasma Membrane	enzyme
P08133	ANXA6	Annexin A6 OS=Homo sapiens GN=ANXA6 PE=1 SV=3	2.38	1	1	75.826	K102; K81; K113; K540; K418; K377; K135; K568;
C9J1E7	AP1B1	AP-1 complex subunit beta-1 (Fragment) OS=Homo sapiens GN=AP1B1 PE=2 SV=1 - [C9J1E7_HUMAN]	2.6	1	1	65.2731	K117; K272; K335; K282;	Membrane
B4DDG7	AP1M1	AP-1 complex subunit mu-1 OS=Homo sapiens GN=AP1M1 PE=2 SV=1 - [B4DDG7_HUMAN]	5.41	1	1	40.2289	K324; K217; K400; K346; K328;	Cytoplasm	transporter
A0A087X253	AP2B1	AP-2 complex subunit beta OS=Homo sapiens GN=AP2B1 PE=1 SV=1 - [A0A087X253_HUMAN]	1.2	1	1	101.268	K117; K272; K719; K335; K917; K878; K538;	Membrane
E7EMM2	AP3D1	AP-3 complex subunit delta-1 OS=Homo sapiens GN=AP3D1 PE=2 SV=1 - [E7EMM2_HUMAN]	1.22	1	1	111.182	K16; K176;
E7EMH9	APC	Adenomatous polyposis coli protein OS=Homo sapiens GN=APC PE=1 SV=1 - [E7EMH9_HUMAN]	3.48	1	1	32.7703	N/A	Cytoplasm /Nucleus
F8W1Z8	ARL1	ADP-ribosylation factor-like protein 1 OS=Homo sapiens GN=ARL1 PE=2 SV=1 - [F8W1Z8_HUMAN]	30.77	1	1	5.84192	K157; K62; K104;	Cytoplasm	enzyme
Q66PJ3	ARL6IP4	ADP-ribosylation factor-like protein 6-interacting protein 4 OS=Homo sapiens GN=ARL6IP4 PE=1 SV=2	2.85	1	1	44.888	K395
F5H7V0	ARMC6	Armadillo repeat-containing protein 6 (Fragment) OS=Homo sapiens GN=ARMC6 PE=2 SV=1 - [F5H7V0_HUMAN]	36.67	1	1	3.36662	K274; K208; K361; K450; K74; K345; K134; K422;
F8WDD7	ARPC4	Actin-related protein 2/3 complex subunit 4 OS=Homo sapiens GN=ARPC4 PE=2 SV=1 - [F8WDD7_HUMAN]	9.73	1	1	13.049	K44;	Cytoplasm	other
H7C152	ATG9A	Autophagy-related protein 9A (Fragment) OS=Homo sapiens GN=ATG9A PE=4 SV=1 - [H7C152_HUMAN]	5.88	1	1	26.9592	K581; K225;	Autophagic vacuole
P31939	ATIC	Bifunctional purine biosynthesis protein PURH OS=Homo sapiens GN=ATIC PE=1 SV=3	1.86	1	1	64.575	K38; K338; K65; K396; K355; K176; K198; K330; K347; K405; K388
Q16864-2	ATP6V1F	Isoform 2 of V-type proton ATPase subunit F OS=Homo sapiens GN=ATP6V1F	16.33	1	1	16.391	K102; K94; K122, K130
Q9UBB4	ATXN10	Ataxin-10 OS=Homo sapiens GN=ATXN10 PE=1 SV=1 - [ATX10_HUMAN]	2.32	1	1	53.4548	K34; K288; K237; K55; K262; K459; K371; K452; K451; K345; K438; K284;	Cytoplasm
P46379-3	BAG6	Isoform 3 of Large proline-rich protein BAG6 OS=Homo sapiens GN=BAG6	0.77	1	1	122.265	K1082; K80; K22; K40; K56; K1079; K1063;
C9JSP1	BCAP31	B-cell receptor-associated protein 31 (Fragment) OS=Homo sapiens GN=BCAP31 PE=2 SV=1 - [C9JSP1_HUMAN]	8.24	1	1	20.6992	K137; K138; K158; K159; K95; K79; K72; K148; K167;K226; K205	Cytoplasm	transporter
Q8TDH9	BLOC1S5	Biogenesis of lysosome-related organelles complex 1 subunit 5 OS=Homo sapiens GN=BLOC1S5 PE=1 SV=1	5.88	1	1	21.596	K137;
H0Y9P1	BMP2K	BMP-2-inducible protein kinase (Fragment) OS=Homo sapiens GN=BMP2K PE=4 SV=1 - [H0Y9P1_HUMAN]	1.76	1	1	95.5857	N/A	Nucleus	kinase
O43684	BUB3	Mitotic checkpoint protein BUB3 OS=Homo sapiens GN=BUB3 PE=1 SV=1	3.05	1	1	37.131	K139; K21; K216; K322; K191; K52; K324
C9JV57	BZW1	Basic leucine zipper and W2 domain-containing protein 1 (Fragment) OS=Homo sapiens GN=BZW1 PE=2 SV=1 - [C9JV57_HUMAN]	22.41	1	1	13.0164	K64;	Cytoplasm	translation regulator
M0QYN0	C19orf10	UPF0556 protein C19orf10 OS=Homo sapiens GN=C19orf10 PE=1 SV=1	7.94	1	1	20.375	K137;
A6NDU8	C5orf51	UPF0600 protein C5orf51 OS=Homo sapiens GN=C5orf51 PE=1 SV=1 - [CE051_HUMAN]	6.8	1	1	33.5986	K97;	Other	other
E9PP31	CAPRIN1	Uncharacterized protein OS=Homo sapiens GN=CAPRIN1 PE=4 SV=1 - [E9PP31_HUMAN]	6.74	1	1	19.3687	K158; K110; K125; K74;
O14936	CASK	Peripheral plasma membrane protein CASK OS=Homo sapiens GN=CASK PE=1 SV=3	0.97	1	1	105.056	K665; K825; K60;
P31944	CASP14	Caspase-14 OS=Homo sapiens GN=CASP14 PE=1 SV=2	5.79	1	1	27.662	N/A
E9PPT8	CCDC84	Coiled-coil domain-containing protein 84 OS=Homo sapiens GN=CCDC84 PE=2 SV=1 - [E9PPT8_HUMAN]	5.41	1	1	17.1948	N/A	Other	other
F2Z3J5	CCNL2	Cyclin-L2 OS=Homo sapiens GN=CCNL2 PE=2 SV=1 - [F2Z3J5_HUMAN]	3.81	1	1	25.9577	N/A	Nucleus	other
B4DH21	CCNT2	Cyclin-T2 OS=Homo sapiens GN=CCNT2 PE=2 SV=1 - [B4DH21_HUMAN]	2.66	1	1	53.6579	N/A	Nucleus	transcription regulator
Q9Y5K6	CD2AP	CD2-associated protein OS=Homo sapiens GN=CD2AP PE=1 SV=1 - [CD2AP_HUMAN]	2.97	1	1	71.4073	K520;	Cytoplasm	other
K7EQA9	CDC37	Hsp90 co-chaperone Cdc37 (Fragment) OS=Homo sapiens GN=CDC37 PE=4 SV=1 - [K7EQA9_HUMAN]	6.96	1	1	27.4175	K69; K101; K374; K352; K323; K260; K110; K330; K121; K135	Cytoplasm	other
P60953	CDC42	Cell division control protein 42 homolog OS=Homo sapiens GN=CDC42 PE=1 SV=2 - [CDC42_HUMAN]	8.9	1	1	21.245	K153; K184; K144; K163; K128; K133; K107; K166; K183; K135; K5	Cytoplasm	enzyme
Q12864	CDH17	Cadherin-17 OS=Homo sapiens GN=CDH17 PE=1 SV=3 - [CAD17_HUMAN]	2.16	1	1	92.1619	N/A	Plasma Membrane	transporter
F5H4Y5	CELF1	CUGBP Elav-like family member 1 (Fragment) OS=Homo sapiens GN=CELF1 PE=2 SV=1 - [F5H4Y5_HUMAN]	13.92	1	1	9.05745	K118; K70; K59; K436;	Cytoplasm	translation regulator
Q7Z7K6-3	CENPV	Isoform 3 of Centromere protein V OS=Homo sapiens GN=CENPV	7.72	1	1	29.712	N/A
P30085	CMPK1	UMP-CMP kinase OS=Homo sapiens GN=CMPK1 PE=1 SV=3	7.65	1	1	22.208	N/A
Q53SF7	COBLL1	Cordon-bleu protein-like 1 OS=Homo sapiens GN=COBLL1 PE=1 SV=2	1.41	1	1	131.705	N/A
P53618	COPB1	Coatomer subunit beta OS=Homo sapiens GN=COPB1 PE=1 SV=3 - [COPB_HUMAN]	1.78	1	1	107.074	K943; K534; K771; K786; K501; K107; K913;	Cytoplasm	transporter
O14579	COPE	Coatomer subunit epsilon OS=Homo sapiens GN=COPE PE=1 SV=3 - [COPE_HUMAN]	8.44	1	1	34.4603	K65; K278; K293; K265; K74;	Cytoplasm	transporter
D6R9Z7	COX7C	Cytochrome c oxidase subunit 7C, mitochondrial OS=Homo sapiens GN=COX7C PE=1 SV=1	16.07	1	1	6.378	K34; K25;
E5RFP2	CPEB4	Cytoplasmic polyadenylation element-binding protein 4 OS=Homo sapiens GN=CPEB4 PE=2 SV=1 - [E5RFP2_HUMAN]	5.9	1	1	38.0257	N/A	Plasma Membrane	other
Q16630-2	CPSF6	Isoform 2 of Cleavage and polyadenylation specificity factor subunit 6 OS=Homo sapiens GN=CPSF6	2.38	1	1	63.432	K185; K161; K79; K493, K496
M0R2H6	CPT1C	Carnitine O-palmitoyltransferase 1, brain isoform (Fragment) OS=Homo sapiens GN=CPT1C PE=3 SV=1 - [M0R2H6_HUMAN]	2.68	1	1	37.2184	N/A	Cytoplasm	enzyme
P46109	CRKL	Crk-like protein OS=Homo sapiens GN=CRKL PE=1 SV=1	3.96	1	1	33.756	K292;
O75390	CS	Citrate synthase, mitochondrial OS=Homo sapiens GN=CS PE=1 SV=2	2.36	1	1	51.68	K103; K327; K459; K43; K382;
P21291	CSRP1	Cysteine and glycine-rich protein 1 OS=Homo sapiens GN=CSRP1 PE=1 SV=3	8.81	1	1	20.554	K69;
E9PID8	CSTF2	Cleavage stimulation factor subunit 2 OS=Homo sapiens GN=CSTF2 PE=1 SV=1	6.39	1	1	46.636	K592; K189;
B4DGU4	CTNNB1	Catenin beta-1 OS=Homo sapiens GN=CTNNB1 PE=1 SV=1	1.03	1	1	84.712	K664; K618; K163; K501; K12; K226; K328; K151;K233
O60716	CTNND1	Catenin delta-1 OS=Homo sapiens GN=CTNND1 PE=1 SV=1	1.14	1	1	108.103	K627; K517; K924; K355; K628; K25; K872; K704; K840; K875; K876; K892;
P00387	CYB5R3	NADH-cytochrome b5 reductase 3 OS=Homo sapiens GN=CYB5R3 PE=1 SV=3 - [NB5R3_HUMAN]	6.31	1	1	34.2127	K42;	Cytoplasm	enzyme
Q96EP5	DAZAP1	DAZ-associated protein 1 OS=Homo sapiens GN=DAZAP1 PE=1 SV=1	3.69	1	1	43.356	K57; K194;
Q9UK59	DBR1	Lariat debranching enzyme OS=Homo sapiens GN=DBR1 PE=1 SV=2	1.84	1	1	61.516	K260;
B4E1G1	DERL1	Derlin-1 OS=Homo sapiens GN=DERL1 PE=2 SV=1 - [B4E1G1_HUMAN]	7.28	1	1	17.0217	N/A	Cytoplasm	other
Q86XP1	DGKH	Diacylglycerol kinase eta OS=Homo sapiens GN=DGKH PE=1 SV=1 - [DGKH_HUMAN]	0.66	1	1	134.78	N/A	Cytoplasm /Membrane
P09622	DLD	Dihydrolipoyl dehydrogenase, mitochondrial OS=Homo sapiens GN=DLD PE=1 SV=2	2.16	1	1	54.143	K410; K440; K143; K320; K132; K166; K346;
H3BPU8	DNASE1L2	Deoxyribonuclease-1-like 2 (Fragment) OS=Homo sapiens GN=DNASE1L2 PE=2 SV=1 - [H3BPU8_HUMAN]	3.54	1	1	27.8382	N/A	Nucleus
P33316	DUT	Deoxyuridine 5'-triphosphate nucleotidohydrolase, mitochondrial OS=Homo sapiens GN=DUT PE=1 SV=4	3.97	1	1	26.547	K251; K179; K151;
E9PHI6	DYNC1LI1	Cytoplasmic dynein 1 light intermediate chain 1 OS=Homo sapiens GN=DYNC1LI1 PE=2 SV=1 - [E9PHI6_HUMAN]	4.67	1	1	43.1671	K385;	Cytoplasm	other
P63167	DYNLL1	Dynein light chain 1, cytoplasmic OS=Homo sapiens GN=DYNLL1 PE=1 SV=1	12.36	1	1	10.359	K49; K36;
Q5VTU3	DYNLT1	Dynein light chain Tctex-type 1 OS=Homo sapiens GN=DYNLT1 PE=4 SV=1 - [Q5VTU3_HUMAN]	19.57	1	1	10.1942	K56;	Cytoplasm	other
I3L2F4	EDC4	Enhancer of mRNA-decapping protein 4 (Fragment) OS=Homo sapiens GN=EDC4 PE=4 SV=1 - [I3L2F4_HUMAN]	16.3	1	1	14.8806	K1157; K125;	Cytoplasm	other
O60869	EDF1	Endothelial differentiation-related factor 1 OS=Homo sapiens GN=EDF1 PE=1 SV=1	10.14	1	1	16.359	K102; K143; K23, K25
F5H0D0	EIF2B1	Translation initiation factor eIF-2B subunit alpha OS=Homo sapiens GN=EIF2B1 PE=2 SV=1 - [F5H0D0_HUMAN]	8.42	1	1	22.2728	K35; K15;	Cytoplasm	translation regulator
B5ME19	EIF3CL	Eukaryotic translation initiation factor 3 subunit C-like protein OS=Homo sapiens GN=EIF3CL PE=3 SV=1	1.75	1	1	105.407	K713; K532; K665; K628; K644; K332; K890; K863; K878; K895;
H0YAW4	EIF3E	Eukaryotic translation initiation factor 3 subunit E (Fragment) OS=Homo sapiens GN=EIF3E PE=4 SV=1 - [H0YAW4_HUMAN]	13.46	1	1	18.1341	K35; K409; K279; K383; K41; K193; K407; K425; K424; K82; K93; K387; K265; K29; K120;	Cytoplasm	other
H0YCQ8	EIF3M	Eukaryotic translation initiation factor 3 subunit M (Fragment) OS=Homo sapiens GN=EIF3M PE=2 SV=2 - [H0YCQ8_HUMAN]	6.36	1	1	25.0759	K254; K115; K213; K365; K160; K227; K149; K183; K344; K363;	Other	other
O43402	EMC8	ER membrane protein complex subunit 8 OS=Homo sapiens GN=EMC8 PE=1 SV=1	4.76	1	1	23.758	K110;
Q8N8S7	ENAH	Protein enabled homolog OS=Homo sapiens GN=ENAH PE=1 SV=2	1.18	1	1	66.47	K69; K574;
Q96L35	EPHB4	EPH receptor B4, isoform CRA_b OS=Homo sapiens GN=EPHB4 PE=1 SV=1 - [Q96L35_HUMAN]	1.28	1	1	102.493	K973;	Plasma Membrane	kinase
Q92889	ERCC4	DNA repair endonuclease XPF OS=Homo sapiens GN=ERCC4 PE=1 SV=3 - [XPF_HUMAN]	2.62	1	1	104.42	K452; K753;	Nucleus	enzyme
H7BZT7	ESD	S-formylglutathione hydrolase (Fragment) OS=Homo sapiens GN=ESD PE=4 SV=1 - [H7BZT7_HUMAN]	7.83	1	1	25.4626	K115; K146;	Cytoplasm	enzyme
D6RCB3	ETF1	Eukaryotic peptide chain release factor subunit 1 OS=Homo sapiens GN=ETF1 PE=2 SV=1 - [D6RCB3_HUMAN]	13.68	1	1	10.4757	K171; K395; K384; K404	Cytoplasm
M0QY67	ETFB	Electron transfer flavoprotein subunit beta (Fragment) OS=Homo sapiens GN=ETFB PE=4 SV=1 - [M0QY67_HUMAN]	5.62	1	1	19.5105	K116; K210; K176; K238; K248;	Cytoplasm	transporter
O95864	FADS2	Fatty acid desaturase 2 OS=Homo sapiens GN=FADS2 PE=1 SV=1 - [FADS2_HUMAN]	2.7	1	1	52.2259	K84; K87; K48; K206; K398; K417; K435; K28; K404; K108;	Endoplasmic reticulum /Membrane
Q9NUU6	FAM105A	Inactive ubiquitin thioesterase FAM105A OS=Homo sapiens GN=FAM105A PE=2 SV=1	2.25	1	1	42.169	K116;
E7EQY1	FAM136A	Protein FAM136A OS=Homo sapiens GN=FAM136A PE=1 SV=1	4.08	1	1	26.758	K18; K155;
Q5HYJ3	FAM76B	Protein FAM76B OS=Homo sapiens GN=FAM76B PE=1 SV=3	3.24	1	1	38.683	K225;
Q9NSD9	FARSB	Phenylalanine--tRNA ligase beta subunit OS=Homo sapiens GN=FARSB PE=1 SV=3	1.87	1	1	66.074	K460; K64; K53; K560; K329;
J3KNW0	FCHO2	FCH domain only protein 2 OS=Homo sapiens GN=FCHO2 PE=4 SV=1 - [J3KNW0_HUMAN]	2.35	1	1	88.867	K58; K297;
H0YJ34	FERMT2	Fermitin family homolog 2 (Fragment) OS=Homo sapiens GN=FERMT2 PE=2 SV=1 - [H0YJ34_HUMAN]	2.97	1	1	73.3064	K285;	Cytoplasm	other
Q00688	FKBP3	Peptidyl-prolyl cis-trans isomerase FKBP3 OS=Homo sapiens GN=FKBP3 PE=1 SV=1	4.91	1	1	25.161	K42; K27;
J3QLD9	FLOT2	Flotillin-2 OS=Homo sapiens GN=FLOT2 PE=4 SV=1 - [J3QLD9_HUMAN]	3.27	1	1	47.1127	K425; K169; K100; K155; K81; K370; K160;	Plasma Membrane	other
M0QXI0	FLT3LG	Fms-related tyrosine kinase 3 ligand (Fragment) OS=Homo sapiens GN=FLT3LG PE=4 SV=1 - [M0QXI0_HUMAN]	15.51	1	1	21.0107	N/A	Membrane
S4R347	FNBP1L	Formin-binding protein 1-like OS=Homo sapiens GN=FNBP1L PE=1 SV=1	1.48	1	1	70.482	K186; K165;
P58012	FOXL2	Forkhead box protein L2 OS=Homo sapiens GN=FOXL2 PE=1 SV=1 - [FOXL2_HUMAN]	2.93	1	1	38.7472	N/A	Nucleus	transcription regulator
P11413-2	G6PD	Isoform Long of Glucose-6-phosphate 1-dehydrogenase OS=Homo sapiens GN=G6PD	1.78	1	1	63.786	K171; K97; K454; K543; K89; K449;
P51570-2	GALK1	Isoform 2 of Galactokinase OS=Homo sapiens GN=GALK1	2.61	1	1	45.329	K69; K272; K217;
G3V1S6	GALNT2	Polypeptide N-acetylgalactosaminyltransferase 2 soluble form OS=Homo sapiens GN=GALNT2 PE=3 SV=1 - [G3V1S6_HUMAN]	3.38	1	1	60.7554	K189;	Cytoplasm	enzyme
Q92616	GCN1L1	Translational activator GCN1 OS=Homo sapiens GN=GCN1L1 PE=1 SV=6 - [GCN1L_HUMAN]	0.56	1	1	292.572	K2066; K948; K616; K2380; K1663; K1594; K802; K695; K2183; K268; K1134; K1731; K101; K1406; K308; K2237; K2591; K521; K590; K2557; K2083; K2285; K1390; K1871; K2221; K2280; K2418; K2572; K1556; K1208; K2550; K776; K965; K2366;	Cytoplasm	translation regulator
Q06210	GFPT1	Glutamine--fructose-6-phosphate aminotransferase [isomerizing] 1 OS=Homo sapiens GN=GFPT1 PE=1 SV=3 - [GFPT1_HUMAN]	1.57	1	1	78.7563	K139; K375; K48; K25; K694; K345;	Cytoplasm
Q92820	GGH	Gamma-glutamyl hydrolase OS=Homo sapiens GN=GGH PE=1 SV=2	2.52	1	1	35.941	K253; K81; K235; K212; K287;
P32189	GK	Glycerol kinase OS=Homo sapiens GN=GK PE=1 SV=3	1.79	1	1	61.205	K86; K5; K353; K6; K346; K31;
P23378	GLDC	Glycine dehydrogenase (decarboxylating), mitochondrial OS=Homo sapiens GN=GLDC PE=1 SV=2	0.98	1	1	112.657	K641; K832; K519; K877;
O60547	GMDS	GDP-mannose 4,6 dehydratase OS=Homo sapiens GN=GMDS PE=1 SV=1	2.15	1	1	41.923	K70; K101; K301;
Q9BRR8	GPATCH1	G patch domain-containing protein 1 OS=Homo sapiens GN=GPATCH1 PE=1 SV=1	0.86	1	1	103.282	N/A
C9JFE4	GPS1	COP9 signalosome complex subunit 1 OS=Homo sapiens GN=GPS1 PE=4 SV=2 - [C9JFE4_HUMAN]	2.12	1	1	53.338	K136; K424; K169; K408; K234; K430;	Cytoplasm/Nucleus
U3KQ56	GRHPR	Glyoxylate reductase/hydroxypyruvate reductase OS=Homo sapiens GN=GRHPR PE=1 SV=1	4.75	1	1	38.671	K262;
O00178	GTPBP1	GTP-binding protein 1 OS=Homo sapiens GN=GTPBP1 PE=1 SV=3 - [GTPB1_HUMAN]	2.84	1	1	72.408	N/A	Cytoplasm	enzyme
F8W9G7	HAT1	Histone acetyltransferase type B catalytic subunit OS=Homo sapiens GN=HAT1 PE=2 SV=1 - [F8W9G7_HUMAN]	8	1	1	14.9686	K15;	Nucleus
Q8N4P3	HDDC3	Guanosine-3',5'-bis(diphosphate) 3'-pyrophosphohydrolase MESH1 OS=Homo sapiens GN=HDDC3 PE=1 SV=3	7.82	1	1	20.317	K123;
P42694	HELZ	Probable helicase with zinc finger domain OS=Homo sapiens GN=HELZ PE=1 SV=2 - [HELZ_HUMAN]	0.72	1	1	218.833	K1096; K56; K449;	Nucleus	enzyme
C9JMG5	HIP1	Huntingtin-interacting protein 1 (Fragment) OS=Homo sapiens GN=HIP1 PE=2 SV=1 - [C9JMG5_HUMAN]	14.38	1	1	16.8644	K126;	Clathrin-coated vesicle
A2BF26	HLA-C	HLA class I histocompatibility antigen, Cw-14 alpha chain OS=Homo sapiens GN=HLA-C PE=1 SV=1	6.05	1	1	44.503	K170; K145; K162; K267;
P50747	HLCS	Biotin--protein ligase OS=Homo sapiens GN=HLCS PE=1 SV=1	1.24	1	1	80.709	N/A
Q96RW7	HMCN1	Hemicentin-1 OS=Homo sapiens GN=HMCN1 PE=1 SV=2 - [HMCN1_HUMAN]	0.55	1	1	613.001	N/A	Membrane
P54868	HMGCS2	Hydroxymethylglutaryl-CoA synthase, mitochondrial OS=Homo sapiens GN=HMGCS2 PE=1 SV=1 - [HMCS2_HUMAN]	2.17	1	1	56.5994	K137;	Mitochondrion
P00492	HPRT1	Hypoxanthine-guanine phosphoribosyltransferase OS=Homo sapiens GN=HPRT1 PE=1 SV=2 - [HPRT_HUMAN]	5.96	1	1	24.5636	K175; K166; K103	Cytoplasm
Q58FG0	HSP90AA5P	Putative heat shock protein HSP 90-alpha A5 OS=Homo sapiens GN=HSP90AA5P PE=1 SV=1 - [HS905_HUMAN]	2.1	1	1	38.7138	K118; K39; K243;	Other	other
P04792	HSPB1	Heat shock protein beta-1 OS=Homo sapiens GN=HSPB1 PE=1 SV=2	7.8	1	1	22.768	K114; K112; K198; K123;
Q9NSE4	IARS2	Isoleucine--tRNA ligase, mitochondrial OS=Homo sapiens GN=IARS2 PE=1 SV=2	0.79	1	1	113.719	K687; K445; K458; K241;
Q5T440	IBA57	Putative transferase CAF17, mitochondrial OS=Homo sapiens GN=IBA57 PE=1 SV=1	7.3	1	1	38.131	N/A
P51553	IDH3G	Isocitrate dehydrogenase [NAD] subunit gamma, mitochondrial OS=Homo sapiens GN=IDH3G PE=1 SV=1	5.85	1	1	42.767	N/A
Q14005	IL16	Pro-interleukin-16 OS=Homo sapiens GN=IL16 PE=1 SV=4	1.43	1	1	141.665	N/A
E5RG13	IMPA1	Inositol monophosphatase 1 (Fragment) OS=Homo sapiens GN=IMPA1 PE=2 SV=1 - [E5RG13_HUMAN]	8.5	1	1	17.0476	K52;	Cytoplasm	phosphatase
H0YN07	IPO4	Importin-4 (Fragment) OS=Homo sapiens GN=IPO4 PE=4 SV=1 - [H0YN07_HUMAN]	7.69	1	1	33.2433	K665;	Nucleus	transporter
Q96P70	IPO9	Importin-9 OS=Homo sapiens GN=IPO9 PE=1 SV=3 - [IPO9_HUMAN]	2.69	1	1	115.889	K865; K773; K884; K270; K436;	Nucleus	transporter
H7C107	IQSEC1	IQ motif and SEC7 domain-containing protein 1 (Fragment) OS=Homo sapiens GN=IQSEC1 PE=4 SV=1 - [H7C107_HUMAN]	2.24	1	1	105.192	N/A
Q9H1B7	IRF2BPL	Interferon regulatory factor 2-binding protein-like OS=Homo sapiens GN=IRF2BPL PE=1 SV=1	1.51	1	1	82.607	K437; K79;
J3KRH4	ISYNA1	Inositol-3-phosphate synthase 1 (Fragment) OS=Homo sapiens GN=ISYNA1 PE=1 SV=1 - [J3KRH4_HUMAN]	6.21	1	1	19.5132	K305; K222; K393; K155; K310; K530; K312; K40;
Q07666	KHDRBS1	KH domain-containing, RNA-binding, signal transduction-associated protein 1 OS=Homo sapiens GN=KHDRBS1 PE=1 SV=1	3.16	1	1	48.197	K152; K169; K185; K175; K432; K165;
Q8TCG1	KIAA1524	Protein CIP2A OS=Homo sapiens GN=KIAA1524 PE=1 SV=2 - [CIP2A_HUMAN]	3.98	1	1	102.121	K716; K647; K40;	Cytoplasm	other
A0MZ66-3	KIAA1598	Isoform 3 of Shootin-1 OS=Homo sapiens GN=KIAA1598	1.39	1	1	73.564	K17; K485; K524; K406; K466;
Q86Z14	KLB	Beta-klotho OS=Homo sapiens GN=KLB PE=1 SV=1	0.67	1	1	119.732	N/A
H0Y4S9	KPNA3	Importin subunit alpha-4 (Fragment) OS=Homo sapiens GN=KPNA3 PE=4 SV=1 - [H0Y4S9_HUMAN]	15.38	1	1	10.0019	N/A
H7C4F6	KPNA4	Importin subunit alpha-3 (Fragment) OS=Homo sapiens GN=KPNA4 PE=2 SV=1 - [H7C4F6_HUMAN]	10	1	1	18.8697	K97; K386;	Nucleus	transporter
Q5TFJ7	KPNA6	Importin subunit alpha-7 (Fragment) OS=Homo sapiens GN=KPNA6 PE=2 SV=1 - [Q5TFJ7_HUMAN]	5.61	1	1	35.4352	K23;	Nucleus	transporter
Q5T749	KPRP	Keratinocyte proline-rich protein OS=Homo sapiens GN=KPRP PE=1 SV=1	1.55	1	1	64.093	N/A
Q14657	LAGE3	EKC/KEOPS complex subunit LAGE3 OS=Homo sapiens GN=LAGE3 PE=1 SV=2	11.19	1	1	14.795	K95;
P24043	LAMA2	Laminin subunit alpha-2 OS=Homo sapiens GN=LAMA2 PE=1 SV=4 - [LAMA2_HUMAN]	0.35	1	1	343.684	K2658; K2856;	Membrane
B4DJ10	LARS	Leucine--tRNA ligase, cytoplasmic OS=Homo sapiens GN=LARS PE=2 SV=1 - [B4DJ10_HUMAN]	1.07	1	1	127.955	K760; K679; K214; K287; K224;	Cytoplasm	enzyme
Q9BT23	LIMD2	LIM domain-containing protein 2 OS=Homo sapiens GN=LIMD2 PE=1 SV=1	13.39	1	1	14.061	N/A
H0Y2S0	LOC100996643	Protein LOC100996643 OS=Homo sapiens GN=LOC100996643 PE=4 SV=1 - [H0Y2S0_HUMAN]	19.57	1	1	10.0123	N/A
A0A096LP12	LOC102724023	Protein LOC102724023 OS=Homo sapiens GN=LOC102724023 PE=4 SV=1	15.15	1	1	17.742	N/A
B1ALU3	LPHN2	Latrophilin 2, isoform CRA_k OS=Homo sapiens GN=LPHN2 PE=4 SV=1 - [B1ALU3_HUMAN]	1.4	1	1	160.412	K1436;	Plasma Membrane	G-protein coupled receptor
Q96AG4	LRRC59	Leucine-rich repeat-containing protein 59 OS=Homo sapiens GN=LRRC59 PE=1 SV=1	2.61	1	1	34.909	K33; K116; K66; K111; K40; K73; K149; K14; K219
Q9UFC0	LRWD1	Leucine-rich repeat and WD repeat-containing protein 1 OS=Homo sapiens GN=LRWD1 PE=1 SV=2 - [LRWD1_HUMAN]	2.78	1	1	70.8162	N/A	Nucleus	other
Q9NX58	LYAR	Cell growth-regulating nucleolar protein OS=Homo sapiens GN=LYAR PE=1 SV=2	2.64	1	1	43.588	K80;
P61626	LYZ	Lysozyme C OS=Homo sapiens GN=LYZ PE=1 SV=1	6.08	1	1	16.526	N/A
Q9ULC4-3	MCTS1	Isoform 3 of Malignant T-cell-amplified sequence 1 OS=Homo sapiens GN=MCTS1	4.95	1	1	20.537	K87;
F5H4W0	ME1	Malic enzyme OS=Homo sapiens GN=ME1 PE=2 SV=1 - [F5H4W0_HUMAN]	5.17	1	1	44.905	K512; K337; K351; K525; K26; K536; K569; K60;
H3BP52	MGA	MAX gene-associated protein (Fragment) OS=Homo sapiens GN=MGA PE=2 SV=1 - [H3BP52_HUMAN]	1.1	1	1	120.518	K715; K2204; K1461; K708;	Nucleus
Q5VV87	MGST3	Microsomal glutathione S-transferase 3 OS=Homo sapiens GN=MGST3 PE=2 SV=1 - [Q5VV87_HUMAN]	10.08	1	1	14.3696	K125;	Cytoplasm	enzyme
C9J4Q3	MPP6	MAGUK p55 subfamily member 6 (Fragment) OS=Homo sapiens GN=MPP6 PE=2 SV=1 - [C9J4Q3_HUMAN]	5.21	1	1	34.2307	K195;	Plasma Membrane	kinase
P49959-3	MRE11A	Isoform 3 of Double-strand break repair protein MRE11A OS=Homo sapiens GN=MRE11A	1.13	1	1	81.02	K393; K442; K475; K645; K416; K434; K384;
Q9NRX2	MRPL17	39S ribosomal protein L17, mitochondrial OS=Homo sapiens GN=MRPL17 PE=1 SV=1	4.57	1	1	20.038	N/A
Q9Y3D9	MRPS23	28S ribosomal protein S23, mitochondrial OS=Homo sapiens GN=MRPS23 PE=1 SV=2	5.26	1	1	21.757	K57; K108;
F5H2F9	MSH6	DNA mismatch repair protein Msh6 OS=Homo sapiens GN=MSH6 PE=2 SV=1 - [F5H2F9_HUMAN]	1.13	1	1	119.719	K883; K476; K519; K852; K646; K824; K728; K324; K833; K1352; K598; K660; K334; K813; K632; K1315; K537; K896; K930;	Nucleus	enzyme
Q15800	MSMO1	Methylsterol monooxygenase 1 OS=Homo sapiens GN=MSMO1 PE=1 SV=1 - [MSMO1_HUMAN]	4.78	1	1	35.1926	K85; K87; K167; K284;	Endoplasmic reticulum membrane
Q9Y6C9	MTCH2	Mitochondrial carrier homolog 2 OS=Homo sapiens GN=MTCH2 PE=1 SV=1 - [MTCH2_HUMAN]	6.93	1	1	33.3089	K100; K111; K122;	Cytoplasm	other
P00403	MT-CO2	Cytochrome c oxidase subunit 2 OS=Homo sapiens GN=MT-CO2 PE=1 SV=1	4.41	1	1	25.548	K171;
F8VP50	N/A	Uncharacterized protein (Fragment) OS=Homo sapiens PE=4 SV=1 - [F8VP50_HUMAN]	5.71	1	1	26.8869	N/A
H0YGG7	N/A	Uncharacterized protein (Fragment) OS=Homo sapiens PE=4 SV=1 - [H0YGG7_HUMAN]	24.19	1	1	6.78331	N/A
B0AZT5	NAA50	N-alpha-acetyltransferase 50 OS=Homo sapiens GN=NAA50 PE=4 SV=1 - [B0AZT5_HUMAN]	10.53	1	1	10.8976	K78;	Cytoplasm	enzyme
Q4G0N4	NADK2	NAD kinase 2, mitochondrial OS=Homo sapiens GN=NADK2 PE=1 SV=2	1.81	1	1	49.402	K339; K104;
Q13564	NAE1	NEDD8-activating enzyme E1 regulatory subunit OS=Homo sapiens GN=NAE1 PE=1 SV=1 - [ULA1_HUMAN]	2.81	1	1	60.2086	K187; K341; K253; K338; K456; K312; K299; K167; K317; K363; K378;	Cytoplasm /Nucleus
Q9NR45	NANS	Sialic acid synthase OS=Homo sapiens GN=NANS PE=1 SV=2	5.01	1	1	40.281	K55; K246; K145;
Q9BPX3	NCAPG	Condensin complex subunit 3 OS=Homo sapiens GN=NCAPG PE=1 SV=1 - [CND3_HUMAN]	1.87	1	1	114.262	K262; K142; K852; K537; K690; K899; K522;	Nucleus	other
Q92597	NDRG1	Protein NDRG1 OS=Homo sapiens GN=NDRG1 PE=1 SV=1	6.35	1	1	42.808	K14;
Q5TH30	NDRG3	NDRG family member 3, isoform CRA_c OS=Homo sapiens GN=NDRG3 PE=1 SV=1	2.58	1	1	42.823	K13;
Q16718	NDUFA5	NADH dehydrogenase [ubiquinone] 1 alpha subcomplex subunit 5 OS=Homo sapiens GN=NDUFA5 PE=1 SV=3	7.76	1	1	13.45	K77
O75306	NDUFS2	NADH dehydrogenase [ubiquinone] iron-sulfur protein 2, mitochondrial OS=Homo sapiens GN=NDUFS2 PE=1 SV=2	1.94	1	1	52.512	K304;
P49821	NDUFV1	NADH dehydrogenase [ubiquinone] flavoprotein 1, mitochondrial OS=Homo sapiens GN=NDUFV1 PE=1 SV=4	1.72	1	1	50.785	K71; K81;
E7EPT4	NDUFV2	NADH dehydrogenase [ubiquinone] flavoprotein 2, mitochondrial OS=Homo sapiens GN=NDUFV2 PE=1 SV=1	4.37	1	1	27.889	K208; K60;
Q9Y697	NFS1	Cysteine desulfurase, mitochondrial OS=Homo sapiens GN=NFS1 PE=1 SV=3	2.63	1	1	50.164	K180;
F8WF70	NIT2	Omega-amidase NIT2 OS=Homo sapiens GN=NIT2 PE=2 SV=1 - [F8WF70_HUMAN]	16.3	1	1	10.1922	K435; K452;	Cytoplasm	enzyme
E7ERL0	NME1	Nucleoside diphosphate kinase A OS=Homo sapiens GN=NME1 PE=2 SV=1 - [E7ERL0_HUMAN]	13.67	1	1	15.2509	K85; K49; K100; K39; K26; K56; K12; K31;	Cytoplasm	kinase
H7C519	NT5DC2	5'-nucleotidase domain-containing protein 2 (Fragment) OS=Homo sapiens GN=NT5DC2 PE=2 SV=1 - [H7C519_HUMAN]	5.67	1	1	23.3579	K102;
A8MXV4	NUDT19	Nucleoside diphosphate-linked moiety X motif 19, mitochondrial OS=Homo sapiens GN=NUDT19 PE=1 SV=1 - [NUD19_HUMAN]	3.2	1	1	42.2066	K334; K111; K328;	Cytoplasm	other
O43809	NUDT21	Cleavage and polyadenylation specificity factor subunit 5 OS=Homo sapiens GN=NUDT21 PE=1 SV=1	7.93	1	1	26.211	K50; K23; K189; K56; K29; K182; K122;
H3BRV9	NUTF2	Nuclear transport factor 2 (Fragment) OS=Homo sapiens GN=NUTF2 PE=2 SV=1 - [H3BRV9_HUMAN]	13.08	1	1	12.151	K55;	Nucleus	transporter
B4DNN6	NXN	Nucleoredoxin OS=Homo sapiens GN=NXN PE=2 SV=1 - [B4DNN6_HUMAN]	13.49	1	1	14.2242	K45;
E9PCR7	OGDH	2-oxoglutarate dehydrogenase, mitochondrial OS=Homo sapiens GN=OGDH PE=1 SV=1	1.16	1	1	117.59	K74;
H3BVG1	PARN	Poly(A)-specific ribonuclease PARN OS=Homo sapiens GN=PARN PE=2 SV=1 - [H3BVG1_HUMAN]	13.85	1	1	7.38367	K265; K151;	Nucleus	enzyme
H7BY58	PCMT1	Protein-L-isoaspartate O-methyltransferase OS=Homo sapiens GN=PCMT1 PE=1 SV=1	3.85	1	1	30.339	K255; K206; K4; K113; K264; K105;
P11177	PDHB	Pyruvate dehydrogenase E1 component subunit beta, mitochondrial OS=Homo sapiens GN=PDHB PE=1 SV=3	2.23	1	1	39.208	K184; K336;
Q15084-2	PDIA6	Isoform 2 of Protein disulfide-isomerase A6 OS=Homo sapiens GN=PDIA6	3.05	1	1	53.867	K293; K129; K297; K160; K420;
O00151	PDLIM1	PDZ and LIM domain protein 1 OS=Homo sapiens GN=PDLIM1 PE=1 SV=4	3.04	1	1	36.049	K22;
Q96HC4-6	PDLIM5	Isoform 6 of PDZ and LIM domain protein 5 OS=Homo sapiens GN=PDLIM5	2.56	1	1	67.686	K305; K485;
O15067	PFAS	Phosphoribosylformylglycinamidine synthase OS=Homo sapiens GN=PFAS PE=1 SV=4	0.75	1	1	144.643	K205; K494; K279; K683; K737; K900; K451; K422
P36871-2	PGM1	Isoform 2 of Phosphoglucomutase-1 OS=Homo sapiens GN=PGM1	2.76	1	1	63.75	K488; K367; K437; K164
F5H6V2	PGM2	Phosphoglucomutase-2 OS=Homo sapiens GN=PGM2 PE=2 SV=1 - [F5H6V2_HUMAN]	3.98	1	1	50.7114	K292; K27; K91;
Q5JRC6	PHF6	PHD finger protein 6 OS=Homo sapiens GN=PHF6 PE=4 SV=1 - [Q5JRC6_HUMAN]	5.56	1	1	36.4067	N/A	Nucleus	other
F2Z3H8	PLCD4	1-phosphatidylinositol 4,5-bisphosphate phosphodiesterase delta-4 OS=Homo sapiens GN=PLCD4 PE=4 SV=1 - [F2Z3H8_HUMAN]	23.19	1	1	7.83272	N/A	Cytoplasm	enzyme
P19174-2	PLCG1	Isoform 2 of 1-phosphatidylinositol 4,5-bisphosphate phosphodiesterase gamma-1 OS=Homo sapiens GN=PLCG1	0.7	1	1	148.566	K440; K941; K431; K178; K226; K389;
Q96PX9	PLEKHG4B	Pleckstrin homology domain-containing family G member 4B OS=Homo sapiens GN=PLEKHG4B PE=2 SV=4 - [PKH4B_HUMAN]	0.79	1	1	139.58	K942;	Cytoplasm/Nucleus
F8VSZ4	PLXNA1	Plexin-A1 OS=Homo sapiens GN=PLXNA1 PE=2 SV=1 - [F8VSZ4_HUMAN]	2.35	1	1	208.416	K1395;
Q8IYS1	PM20D2	Peptidase M20 domain-containing protein 2 OS=Homo sapiens GN=PM20D2 PE=1 SV=2	3.21	1	1	47.746	K425; K321; K24;
Q13794	PMAIP1	Phorbol-12-myristate-13-acetate-induced protein 1 OS=Homo sapiens GN=PMAIP1 PE=1 SV=1 - [APR_HUMAN]	25.93	1	1	6.02624	K35; K48; K41; K8;	Mitochondrion
F8WEA6	PMPCB	Mitochondrial-processing peptidase subunit beta OS=Homo sapiens GN=PMPCB PE=2 SV=1 - [F8WEA6_HUMAN]	13.45	1	1	12.8636	K235; K472; K95; K224;
E9PIQ6	POLA2	DNA polymerase alpha subunit B (Fragment) OS=Homo sapiens GN=POLA2 PE=2 SV=1 - [E9PIQ6_HUMAN]	12.33	1	1	15.885	K564; K212; K500; K160; K72; K268;	Nucleus	enzyme
F6VRR5	POLDIP3	Polymerase delta-interacting protein 3 OS=Homo sapiens GN=POLDIP3 PE=1 SV=1	3.88	1	1	48.073	K214; K349; K229;
Q9NR33	POLE4	DNA polymerase epsilon subunit 4 OS=Homo sapiens GN=POLE4 PE=1 SV=2 - [DPOE4_HUMAN]	11.11	1	1	12.2013	K51;	Nucleus
C9J4M6	POLR2B	DNA-directed RNA polymerase OS=Homo sapiens GN=POLR2B PE=2 SV=2 - [C9J4M6_HUMAN]	2	1	1	125.109	K71; K20; K76;	Nucleus	enzyme
Q13427	PPIG	Peptidyl-prolyl cis-trans isomerase G OS=Homo sapiens GN=PPIG PE=1 SV=2	1.19	1	1	88.564	N/A
P35813-3	PPM1A	Isoform 3 of Protein phosphatase 1A OS=Homo sapiens GN=PPM1A	2.42	1	1	51.333	K322; K98;
P36873-2	PPP1CC	Isoform Gamma-2 of Serine/threonine-protein phosphatase PP1-gamma catalytic subunit OS=Homo sapiens GN=PPP1CC	2.97	1	1	38.493	K238; K98; K141; K23; K113; K260; K26; K147; K303;
F5GXJ6	PPP2R2D	Serine/threonine-protein phosphatase 2A 55 kDa regulatory subunit B delta isoform OS=Homo sapiens GN=PPP2R2D PE=2 SV=1 - [F5GXJ6_HUMAN]	10.37	1	1	14.8151	K258; K108;
B7ZBQ0	PPP2R4	Serine/threonine-protein phosphatase 2A activator OS=Homo sapiens GN=PPP2R4 PE=4 SV=1 - [B7ZBQ0_HUMAN]	22.95	1	1	6.89256	K27; K242;	Cytoplasm	phosphatase
C9IZF4	PPP4R2	HCG14948, isoform CRA_a OS=Homo sapiens GN=PPP4R2 PE=4 SV=1 - [C9IZF4_HUMAN]	21.74	1	1	7.84814	K55;
P48147	PREP	Prolyl endopeptidase OS=Homo sapiens GN=PREP PE=1 SV=2 - [PPCE_HUMAN]	2.54	1	1	80.648	K516; K428;	Cytoplasm	peptidase
I3L3Z8	PRP8	Pre-mRNA-processing-splicing factor 8 (Fragment) OS=Homo sapiens GN=PRPF8 PE=4 SV=1 - [I3L3Z8_HUMAN]	8	1	1	29.4512	K746; K1306; K2034; K609; K1222; K1020; K278; K1158; K1434; K2140; K1012; K674; K555; K702; K941; K2049; K1958; K218; K267; K932; K1649; K29; K449; K2031; K1344; K987; K1131; K785; K1463; K2293; K983; K1392; K1866; K670; K1443; K428; K1144; K1801; K1210; K1449; K1859; K1994; K366; K1993; K301; K1792; K727;	Nucleus	other
O60256	PRPSAP2	Phosphoribosyl pyrophosphate synthase-associated protein 2 OS=Homo sapiens GN=PRPSAP2 PE=1 SV=1	2.17	1	1	40.899	K251; K188;
P62195	PSMC5	26S protease regulatory subunit 8 OS=Homo sapiens GN=PSMC5 PE=1 SV=1 - [PRS8_HUMAN]	3.69	1	1	45.5971	K170; K38; K162; K196; K314; K130; K287; K15; K222; K184; K55; K156; K397; K125; K94; K330; K88; K389;	Nucleus	transcription regulator
Q13308-6	PTK7	Isoform 6 of Inactive tyrosine-protein kinase 7 OS=Homo sapiens GN=PTK7	1.11	1	1	119.122	K790; K596; K764; K858; K795; K132; K1029; K181;
A0A087WTV6	PYCR2	Pyrroline-5-carboxylate reductase 2 OS=Homo sapiens GN=PYCR2 PE=1 SV=1	4.07	1	1	25.852	K69; K172;
Q9H974-4	QTRTD1	Isoform 4 of Queuine tRNA-ribosyltransferase subunit QTRTD1 OS=Homo sapiens GN=QTRTD1	3.51	1	1	48.172	K339; K83; K402; K247; K407; K211;
C9JB90	RAB6B	Ras-related protein Rab-6B (Fragment) OS=Homo sapiens GN=RAB6B PE=4 SV=1 - [C9JB90_HUMAN]	22.45	1	1	5.85384	K127; K133; K15; K26; K164; K183;	Cytoplasm
E7ESD9	RAD50	DNA repair protein RAD50 OS=Homo sapiens GN=RAD50 PE=2 SV=1 - [E7ESD9_HUMAN]	3.27	1	1	64.0144	K230; K242;	Nucleus	enzyme
Q7Z6E9	RBBP6	E3 ubiquitin-protein ligase RBBP6 OS=Homo sapiens GN=RBBP6 PE=1 SV=1	0.56	1	1	201.442	K901;
Q9NW64	RBM22	Pre-mRNA-splicing factor RBM22 OS=Homo sapiens GN=RBM22 PE=1 SV=1	2.62	1	1	46.865	K114; K212;
P98179	RBM3	RNA-binding protein 3 OS=Homo sapiens GN=RBM3 PE=1 SV=1	4.46	1	1	17.16	N/A
H7C497	RCC1	Regulator of chromosome condensation (Fragment) OS=Homo sapiens GN=RCC1 PE=4 SV=1 - [H7C497_HUMAN]	9.49	1	1	16.6091	K92; K46;
Q96NR8	RDH12	Retinol dehydrogenase 12 OS=Homo sapiens GN=RDH12 PE=1 SV=3	5.7	1	1	35.072	K103;
P46063	RECQL	ATP-dependent DNA helicase Q1 OS=Homo sapiens GN=RECQL PE=1 SV=3 - [RECQ1_HUMAN]	2	1	1	73.41	K38; K47; K91;	Nucleus	enzyme
J3QSV6	RSL1D1	Ribosomal L1 domain-containing protein 1 (Fragment) OS=Homo sapiens GN=RSL1D1 PE=4 SV=1 - [J3QSV6_HUMAN]	4.42	1	1	48.1791	K188;	Nucleus	other
P31949	S100A11	Protein S100-A11 OS=Homo sapiens GN=S100A11 PE=1 SV=2 - [S10AB_HUMAN]	19.05	1	1	11.7328	K55; K23; K27;	Cytoplasm	other
X6RAL5	SAP18	Histone deacetylase complex subunit SAP18 OS=Homo sapiens GN=SAP18 PE=1 SV=1	5.23	1	1	19.514	K118; K140; K128; K88; K93
C9JR56	SATB2	DNA-binding protein SATB2 OS=Homo sapiens GN=SATB2 PE=2 SV=1 - [C9JR56_HUMAN]	1.63	1	1	75.9878	K125;	Nucleus
Q6UWP8	SBSN	Suprabasin OS=Homo sapiens GN=SBSN PE=1 SV=2	9.15	1	1	60.505	N/A
Q9HCN8	SDF2L1	Stromal cell-derived factor 2-like protein 1 OS=Homo sapiens GN=SDF2L1 PE=1 SV=2 - [SDF2L_HUMAN]	9.05	1	1	23.5837	K293;	Cytoplasm	other
O75396	SEC22B	Vesicle-trafficking protein SEC22b OS=Homo sapiens GN=SEC22B PE=1 SV=4 - [SC22B_HUMAN]	13.49	1	1	24.5775	K169; K38; K82; K101; K102;	Cytoplasm	other
Q15436	SEC23A	Protein transport protein Sec23A OS=Homo sapiens GN=SEC23A PE=1 SV=2	1.57	1	1	86.105	K669; K307; K562; K198;
Q5QPE2	SEC23B	Protein transport protein Sec23B (Fragment) OS=Homo sapiens GN=SEC23B PE=2 SV=1 - [Q5QPE2_HUMAN]	4.23	1	1	37.119	K309; K260; K320;	Extracellular Space	transporter
E7EP00	SEC24C	Protein transport protein Sec24C OS=Homo sapiens GN=SEC24C PE=2 SV=2 - [E7EP00_HUMAN]	1.85	1	1	106.556	K1048;
D6RHZ5	SEC31A	Protein transport protein Sec31A OS=Homo sapiens GN=SEC31A PE=1 SV=1	1.14	1	1	96.443	K1217; K488; K111; K647;
F8WF48	SEC62	Translocation protein SEC62 OS=Homo sapiens GN=SEC62 PE=1 SV=1	14.12	1	1	9.864	K22; K66; K26; K60; K19;
Q9UHD8	SEPT9	Septin-9 OS=Homo sapiens GN=SEPT9 PE=1 SV=2	1.71	1	1	65.361	K186; K476; K262; K352; K445; K490; K271;
Q96P63-2	SERPINB12	Isoform 2 of Serpin B12 OS=Homo sapiens GN=SERPINB12	3.76	1	1	48.415	N/A
Q12874	SF3A3	Splicing factor 3A subunit 3 OS=Homo sapiens GN=SF3A3 PE=1 SV=1	1.8	1	1	58.812	K352;
Q9BWJ5	SF3B5	Splicing factor 3B subunit 5 OS=Homo sapiens GN=SF3B5 PE=1 SV=1	12.79	1	1	10.129	K17; K28;
Q6ZV33	SGIP1	SH3-containing GRB2-like protein 3-interacting protein 1 OS=Homo sapiens GN=SGIP1 PE=2 SV=1 - [Q6ZV33_HUMAN]	11.41	1	1	36.5434	N/A
I3L1E8	SLC25A10	Mitochondrial dicarboxylate carrier (Fragment) OS=Homo sapiens GN=SLC25A10 PE=3 SV=1 - [I3L1E8_HUMAN]	21.24	1	1	12.3525	K254;	Cytoplasm	transporter
F5GX33	SLC25A13	Calcium-binding mitochondrial carrier protein Aralar2 OS=Homo sapiens GN=SLC25A13 PE=2 SV=1 - [F5GX33_HUMAN]	2.12	1	1	62.2055	K408; K353; K484; K487;
H0Y957	SLC30A5	Zinc transporter 5 (Fragment) OS=Homo sapiens GN=SLC30A5 PE=4 SV=1 - [H0Y957_HUMAN]	15.48	1	1	9.53681	K371;	Plasma Membrane	transporter
Q8NEW0	SLC30A7	Zinc transporter 7 OS=Homo sapiens GN=SLC30A7 PE=2 SV=1 - [ZNT7_HUMAN]	4.26	1	1	41.5993	K15;	Cytoplasm	transporter
Q9ULF5	SLC39A10	Zinc transporter ZIP10 OS=Homo sapiens GN=SLC39A10 PE=1 SV=2	1.2	1	1	94.073	K533; K50; K562; K66; K390;
Q9H2G2	SLK	STE20-like serine/threonine-protein kinase OS=Homo sapiens GN=SLK PE=1 SV=1 - [SLK_HUMAN]	0.81	1	1	142.607	K492; K775; K337; K524; K384; K663; K319;	Nucleus	kinase
O00193	SMAP	Small acidic protein OS=Homo sapiens GN=SMAP PE=1 SV=1	8.74	1	1	20.32	K62; K91; K75;
A6NHK2	SNRPE	Small nuclear ribonucleoprotein E OS=Homo sapiens GN=SNRPE PE=2 SV=1 - [A6NHK2_HUMAN]	30.77	1	1	5.92103	K27; K40;	Nucleus	other
Q02447	SP3	Transcription factor Sp3 OS=Homo sapiens GN=SP3 PE=1 SV=3	2.05	1	1	81.876	K593;
P19623	SRM	Spermidine synthase OS=Homo sapiens GN=SRM PE=1 SV=1 - [SPEE_HUMAN]	3.31	1	1	33.8027	K96; K277; K57; K135; K194;	Cytoplasm	enzyme
Q05519	SRSF11	Serine/arginine-rich splicing factor 11 OS=Homo sapiens GN=SRSF11 PE=1 SV=1	2.89	1	1	53.51	K197; K58;
Q08170	SRSF4	Serine/arginine-rich splicing factor 4 OS=Homo sapiens GN=SRSF4 PE=1 SV=2	2.63	1	1	56.645	K27;
Q9P2P6	STARD9	StAR-related lipid transfer protein 9 OS=Homo sapiens GN=STARD9 PE=1 SV=3 - [STAR9_HUMAN]	0.89	1	1	516.023	N/A	Cytoplasm/Nucleus
Q9UNE7	STUB1	E3 ubiquitin-protein ligase CHIP OS=Homo sapiens GN=STUB1 PE=1 SV=2	3.96	1	1	34.834	K221; K255; K22;
P61266	STX1B	Syntaxin-1B OS=Homo sapiens GN=STX1B PE=1 SV=1	5.21	1	1	33.224	K139; K45; K54; K55; K203; K125; K69; K71; K181; K188; K93; K82; K172;
B4DIR9	TAB2	TGF-beta-activated kinase 1 and MAP3K7-binding protein 2 OS=Homo sapiens GN=TAB2 PE=2 SV=1 - [B4DIR9_HUMAN]	1.66	1	1	72.7598	N/A
E7ERI3	TARS	Threonine--tRNA ligase, cytoplasmic OS=Homo sapiens GN=TARS PE=2 SV=1 - [E7ERI3_HUMAN]	2.49	1	1	70.3318	K306; K549; K504; K313; K243;
Q12788	TBL3	Transducin beta-like protein 3 OS=Homo sapiens GN=TBL3 PE=1 SV=2 - [TBL3_HUMAN]	1.98	1	1	88.9785	K804; K492; K664; K458; K453; K633; K328; K711;	Cytoplasm	peptidase
Q15370	TCEB2	Transcription elongation factor B polypeptide 2 OS=Homo sapiens GN=TCEB2 PE=1 SV=1 - [ELOB_HUMAN]	7.63	1	1	13.1246	K36; K46;	Nucleus	transcription regulator
M0R3C3	TECR	Very-long-chain enoyl-CoA reductase OS=Homo sapiens GN=TECR PE=2 SV=1 - [M0R3C3_HUMAN]	9.52	1	1	11.7663	N/A	Endoplasmic reticulum
Q08188	TGM3	Protein-glutamine gamma-glutamyltransferase E OS=Homo sapiens GN=TGM3 PE=1 SV=4	1.3	1	1	76.584	N/A
Q0PWM2	TH	Tyrosine 3-monooxygenase OS=Homo sapiens GN=TH PE=2 SV=1 - [Q0PWM2_HUMAN]	3.44	1	1	45.3101	N/A	Cytoplasm	enzyme
Q13769	THOC5	THO complex subunit 5 homolog OS=Homo sapiens GN=THOC5 PE=1 SV=2	1.32	1	1	78.458	N/A
Q01085-2	TIAL1	Isoform 2 of Nucleolysin TIAR OS=Homo sapiens GN=TIAL1	2.81	1	1	43.421	K122;
H0Y9X1	TMA16	Translation machinery-associated protein 16 (Fragment) OS=Homo sapiens GN=TMA16 PE=1 SV=1	2.89	1	1	27.664	N/A
I3L161	TMEM256-PLSCR3	Protein TMEM256-PLSCR3 (Fragment) OS=Homo sapiens GN=TMEM256-PLSCR3 PE=4 SV=1 - [I3L161_HUMAN]	5.88	1	1	18.2644	K69;
Q92973	TNPO1	Transportin-1 OS=Homo sapiens GN=TNPO1 PE=1 SV=2 - [TNPO1_HUMAN]	1.56	1	1	102.289	K327; K81; K73; K319;	Nucleus	transporter
Q6ZVM7	TOM1L2	TOM1-like protein 2 OS=Homo sapiens GN=TOM1L2 PE=1 SV=1 - [TM1L2_HUMAN]	3.94	1	1	55.5217	K462; K101; K236; K447; K145; K400; K147; K469; K106; K421;
O94826	TOMM70A	Mitochondrial import receptor subunit TOM70 OS=Homo sapiens GN=TOMM70A PE=1 SV=1 - [TOM70_HUMAN]	2.96	1	1	67.412	K275; K441; K168; K293; K233; K302;	Cytoplasm	transporter
P12270	TPR	Nucleoprotein TPR OS=Homo sapiens GN=TPR PE=1 SV=3	0.51	1	1	267.131	K477; K952; K1491; K1038; K351; K1296; K673; K1637; K463; K699; K575; K755; K691; K877; K713; K1254; K1670; K1400; K582; K433; K312; K40; K315; K290; K494; K59; K1449; K364; K366; K299; K177; K723; K421; K1690;
Q14258	TRIM25	E3 ubiquitin/ISG15 ligase TRIM25 OS=Homo sapiens GN=TRIM25 PE=1 SV=2 - [TRI25_HUMAN]	2.86	1	1	70.9277	K205; K509; K237; K273; K310; K402; K283; K345; K439; K567; K425; K392; K292; K320; K249; K335; K416; K301;	Cytoplasm	transcription regulator
Q9BSJ1	TRIM51	Tripartite motif-containing protein 51 OS=Homo sapiens GN=TRIM51 PE=2 SV=2 - [TRI51_HUMAN]	3.1	1	1	52.2503	N/A
Q9NXH9	TRMT1	tRNA (guanine(26)-N(2))-dimethyltransferase OS=Homo sapiens GN=TRMT1 PE=1 SV=1 - [TRM1_HUMAN]	2.28	1	1	72.1884	K487; K130; K105;	Extracellular Space	enzyme
Q14166	TTLL12	Tubulin--tyrosine ligase-like protein 12 OS=Homo sapiens GN=TTLL12 PE=1 SV=2 - [TTL12_HUMAN]	2.33	1	1	74.356	K433; K451; K88;
Q9NUQ3	TXLNG	Gamma-taxilin OS=Homo sapiens GN=TXLNG PE=1 SV=2 - [TXLNG_HUMAN]	3.6	1	1	60.5481	K275; K277	Cytoplasm/Nucleus membrane
O95881	TXNDC12	Thioredoxin domain-containing protein 12 OS=Homo sapiens GN=TXNDC12 PE=1 SV=1	8.72	1	1	19.194	N/A
O15042	U2SURP	U2 snRNP-associated SURP motif-containing protein OS=Homo sapiens GN=U2SURP PE=1 SV=2	1.75	1	1	118.219	K760; K647;
P41226	UBA7	Ubiquitin-like modifier-activating enzyme 7 OS=Homo sapiens GN=UBA7 PE=1 SV=2	1.88	1	1	111.624	K808; K769; K473; K223; K696
D6RFM0	UBE2D2	Ubiquitin-conjugating enzyme E2 D2 (Fragment) OS=Homo sapiens GN=UBE2D2 PE=2 SV=1 - [D6RFM0_HUMAN]	24.49	1	1	11.0576	K8; K144;	Cytoplasm	enzyme
Q9BZL1	UBL5	Ubiquitin-like protein 5 OS=Homo sapiens GN=UBL5 PE=1 SV=1	12.33	1	1	8.541	K17; K41; K46; K28;
A0A087WVR3	UHRF1	E3 ubiquitin-protein ligase UHRF1 OS=Homo sapiens GN=UHRF1 PE=1 SV=1	1.24	1	1	91.043	K583; K613; K705; K63;
Q96RL1	UIMC1	BRCA1-A complex subunit RAP80 OS=Homo sapiens GN=UIMC1 PE=1 SV=2	1.67	1	1	79.678	K374; K544; K559; K9; K587; K382; K642; K75; K20; K428; K485; K387; K245; K215; K480; K31; K90;
Q92900	UPF1	Regulator of nonsense transcripts 1 OS=Homo sapiens GN=UPF1 PE=1 SV=2	0.8	1	1	124.267	K926; K790; K339; K282; K797; K587; K378; K439; K321; K386; K264; K638; K604; K688;
P22695	UQCRC2	Cytochrome b-c1 complex subunit 2, mitochondrial OS=Homo sapiens GN=UQCRC2 PE=1 SV=3 - [QCR2_HUMAN]	3.75	1	1	48.4129	K375; K359; K250; K23; K159; K162; K199;	Cytoplasm	enzyme
P10746	UROS	Uroporphyrinogen-III synthase OS=Homo sapiens GN=UROS PE=1 SV=1 - [HEM4_HUMAN]	3.77	1	1	28.6096	K7;	Cytoplasm/Mitochondrion
A6NJA2	USP14	Ubiquitin carboxyl-terminal hydrolase OS=Homo sapiens GN=USP14 PE=2 SV=2 - [A6NJA2_HUMAN]	3.13	1	1	51.0537	K49; K256; K307; K408; K414; K179; K95; K265; K406; K62; K238; K239	Cytoplasm	peptidase
J3KRR8	UTP6	U3 small nucleolar RNA-associated protein 6 homolog (Fragment) OS=Homo sapiens GN=UTP6 PE=4 SV=2 - [J3KRR8_HUMAN]	22.95	1	1	7.04959	K463; K479; K180; K498;	Nucleus	other
Q9P0L0-2	VAPA	Isoform 2 of Vesicle-associated membrane protein-associated protein A OS=Homo sapiens GN=VAPA	5.44	1	1	32.593	K188; K146; K161; K211;
G3V1N8	VPS26A	Vacuolar protein sorting 26 homolog A (Yeast), isoform CRA_a OS=Homo sapiens GN=VPS26A PE=4 SV=1 - [G3V1N8_HUMAN]	8.33	1	1	25.4904	K93; K57; K214; K242;
E7ETQ7	VTA1	Vacuolar protein sorting-associated protein VTA1 homolog OS=Homo sapiens GN=VTA1 PE=2 SV=2 - [E7ETQ7_HUMAN]	9.01	1	1	24.5381	N/A	Cytoplasm	other
H0YJP3	WARS	T1-TrpRS (Fragment) OS=Homo sapiens GN=WARS PE=4 SV=1 - [H0YJP3_HUMAN]	9.19	1	1	20.114	K102; K33; K431; K27; K366; K47;	Cytoplasm	enzyme
Q8IWB7	WDFY1	WD repeat and FYVE domain-containing protein 1 OS=Homo sapiens GN=WDFY1 PE=1 SV=1	2.68	1	1	46.293	K36;
Q9GZL7	WDR12	Ribosome biogenesis protein WDR12 OS=Homo sapiens GN=WDR12 PE=1 SV=2 - [WDR12_HUMAN]	5.91	1	1	47.6777	K203;	Cytoplasm	other
Q9H7D7	WDR26	WD repeat-containing protein 26 OS=Homo sapiens GN=WDR26 PE=1 SV=3	1.51	1	1	72.079	K369; K212; K536;
D6R922	WDR36	WD repeat-containing protein 36 OS=Homo sapiens GN=WDR36 PE=2 SV=1 - [D6R922_HUMAN]	3.61	1	1	64.3173	K848; K235; K839; K446; K887; K413; K814; K284;
Q15061	WDR43	WD repeat-containing protein 43 OS=Homo sapiens GN=WDR43 PE=1 SV=3	1.62	1	1	74.843	K191; K162; K434; K554; K241;
Q5MNZ6	WDR45B	WD repeat domain phosphoinositide-interacting protein 3 OS=Homo sapiens GN=WDR45B PE=2 SV=2	3.49	1	1	38.097	K278; K42;
C9JGD6	WNK2	Serine/threonine-protein kinase WNK2 OS=Homo sapiens GN=WNK2 PE=2 SV=1 - [C9JGD6_HUMAN]	2.31	1	1	84.6565	N/A
H0YBE8	WWC1	Protein KIBRA (Fragment) OS=Homo sapiens GN=WWC1 PE=4 SV=1 - [H0YBE8_HUMAN]	1.01	1	1	99.0012	N/A	Cytoplasm	transcription regulator
Q9NQW7-3	XPNPEP1	Isoform 3 of Xaa-Pro aminopeptidase 1 OS=Homo sapiens GN=XPNPEP1	1.35	1	1	74.751	K98; K130; K147;
Q9H0D6	XRN2	5'-3' exoribonuclease 2 OS=Homo sapiens GN=XRN2 PE=1 SV=1	1.26	1	1	108.513	K493; K533; K767; K189; K524; K132; K640; K756;
P54577	YARS	Tyrosine--tRNA ligase, cytoplasmic OS=Homo sapiens GN=YARS PE=1 SV=4	2.08	1	1	59.106	K119; K206; K114; K513; K412; K470; K127; K197; K335; K26; K147; K391;
Q8NDW4	ZNF248	Zinc finger protein 248 OS=Homo sapiens GN=ZNF248 PE=2 SV=1 - [ZN248_HUMAN]	2.76	1	1	67.0435	N/A
Q494X3	ZNF404	Zinc finger protein 404 OS=Homo sapiens GN=ZNF404 PE=2 SV=2	1.63	1	1	65.382	N/A
Q3ZCX4	ZNF568	Zinc finger protein 568 OS=Homo sapiens GN=ZNF568 PE=2 SV=2	1.24	1	1	74.32	N/A
Q6ZN08	ZNF66	Putative zinc finger protein 66 OS=Homo sapiens GN=ZNF66 PE=5 SV=3	1.57	1	1	65.831	N/A
Q9NWK9	ZNHIT6	Box C/D snoRNA protein 1 OS=Homo sapiens GN=ZNHIT6 PE=1 SV=1 - [BCD1_HUMAN]	1.49	1	1	53.8842	K424; K375; K298; K464;	Cytoplasm	other
O75312	ZPR1	Zinc finger protein ZPR1 OS=Homo sapiens GN=ZPR1 PE=1 SV=1	1.53	1	1	50.893	K299;
O43707	ACTN4	Alpha-actinin-4 OS=Homo sapiens GN=ACTN4 PE=1 SV=2 - [ACTN4_HUMAN]	20.11	11	11	104.788	K625; K54; K233; K417; K859; K350; K632; K421; K181; K378;
P12236	SLC25A6	ADP/ATP translocase 3 OS=Homo sapiens GN=SLC25A6 PE=1 SV=4 - [ADT3_HUMAN]	30.67	4	6	32.8452	K272; K33; K96; K163; K43; K10; K199; K166; K105; K23; K92; K147; K245; K63; K268;	Cytoplasm	transporter
C9JAQ9	SNRNP200	U5 small nuclear ribonucleoprotein 200 kDa helicase OS=Homo sapiens GN=SNRNP200 PE=2 SV=2 - [C9JAQ9_HUMAN]	6.54	4	4	71.4289	K479; K358; K426; K469; K569;
P51991	HNRNPA3	Heterogeneous nuclear ribonucleoprotein A3 OS=Homo sapiens GN=HNRNPA3 PE=1 SV=2	12.96	3	3	39.571	K118; K36; K57; K148; K73; K134; K151;
P40429	RPL13A	60S ribosomal protein L13a OS=Homo sapiens GN=RPL13A PE=1 SV=2 - [RL13A_HUMAN]	18.72	3	3	23.5624	K51; K103; K114; K191; K53; K188; K159; K25; K125; K148; K134; K24; K31; K132; K141	Cytoplasm	other
Q9UQ35	SRRM2	Serine/arginine repetitive matrix protein 2 OS=Homo sapiens GN=SRRM2 PE=1 SV=2	1.56	3	3	299.438	K51; K1186; K101; K37; K108;
P38919	EIF4A3	Eukaryotic initiation factor 4A-III OS=Homo sapiens GN=EIF4A3 PE=1 SV=4 - [IF4A3_HUMAN]	7.54	1	2	46.8412	K152; K289; K374; K321; K198; K314; K382; K182; K195; K60;	Nucleus	enzyme
G3V2L6	PRMT5	Protein arginine N-methyltransferase 5 (Fragment) OS=Homo sapiens GN=PRMT5 PE=2 SV=1 - [G3V2L6_HUMAN]	24.59	2	2	20.8264	K223; K281; K78; K227; K210;	Cytoplasm	enzyme
Q9Y230	RUVBL2	RuvB-like 2 OS=Homo sapiens GN=RUVBL2 PE=1 SV=3 - [RUVB2_HUMAN]	8.21	2	2	51.1246	K444; K279; K368; K234; K197; K164; K186; K427; K184; K456; K417; K365; K269;	Nucleus	transcription regulator
Q92804	TAF15	TATA-binding protein-associated factor 2N OS=Homo sapiens GN=TAF15 PE=1 SV=1	7.77	2	2	61.793	K306; K297;
Q13151	HNRNPA0	Heterogeneous nuclear ribonucleoprotein A0 OS=Homo sapiens GN=HNRNPA0 PE=1 SV=1 - [ROA0_HUMAN]	11.15	2	2	30.8218	K99; K106; K133; K45;	Nucleus	other
H0Y4X3	RBM39	RNA-binding protein 39 (Fragment) OS=Homo sapiens GN=RBM39 PE=4 SV=2 - [H0Y4X3_HUMAN]	6.1	2	2	36.6015	K119; K169; K223; K235; K178;	Nucleus	transcription regulator
M0QZN2	RPS5	40S ribosomal protein S5 OS=Homo sapiens GN=RPS5 PE=2 SV=1 - [M0QZN2_HUMAN]	22.38	2	2	14.7537	K22; K42; K167; K182; K47; K84; K203; K212	Cytoplasm	other
G3V279	ERH	Enhancer of rudimentary homolog OS=Homo sapiens GN=ERH PE=2 SV=1 - [G3V279_HUMAN]	23.94	1	1	8.19787	K84; K41; K12;	Nucleus	other
P35637	FUS	RNA-binding protein FUS OS=Homo sapiens GN=FUS PE=1 SV=1 - [FUS_HUMAN]	3.04	1	1	53.3938	K365; K348;	Nucleus	transcription regulator
E7ETM7	HNRNPR	Heterogeneous nuclear ribonucleoprotein R OS=Homo sapiens GN=HNRNPR PE=2 SV=1 - [E7ETM7_HUMAN]	4.23	1	1	52.9793	K206; K95; K181;
Q16576-2	RBBP7	Isoform 2 of Histone-binding protein RBBP7 OS=Homo sapiens GN=RBBP7	1.92	1	1	52.282	K4; K21; K142; K24; K316; K199, K203
P38159	RBMX	RNA-binding motif protein, X chromosome OS=Homo sapiens GN=RBMX PE=1 SV=3	2.05	1	1	42.306	K217; K22; K9; K63; K30;
E7ESE0	RPL9	60S ribosomal protein L9 (Fragment) OS=Homo sapiens GN=RPL9 PE=4 SV=1 - [E7ESE0_HUMAN]	11.45	1	1	18.8882	K50; K2; K184; K168; K21; K65; K174; K121;	Cytoplasm	other
P25398	RPS12	40S ribosomal protein S12 OS=Homo sapiens GN=RPS12 PE=1 SV=3	6.06	1	1	14.505	K112; K129;
P39019	RPS19	40S ribosomal protein S19 OS=Homo sapiens GN=RPS19 PE=1 SV=2	6.9	1	1	16.051	K38; K43; K77; K111; K29; K6, K97, K143
P62854	RPS26	40S ribosomal protein S26 OS=Homo sapiens GN=RPS26 PE=1 SV=3	7.83	1	1	13.007	K66;
H0YMV8	RPS27L	40S ribosomal protein S27 OS=Homo sapiens GN=RPS27L PE=1 SV=1	8	1	1	11.338	K17; K16;
Q9Y265	RUVBL1	RuvB-like 1 OS=Homo sapiens GN=RUVBL1 PE=1 SV=1	4.82	1	1	50.196	K171; K33; K201; K445; K22; K76; K281; K400; K182;
O75533	SF3B1	Splicing factor 3B subunit 1 OS=Homo sapiens GN=SF3B1 PE=1 SV=3	1.46	1	1	145.738	K1102; K816; K785; K1008; K1025; K468; K554; K793; K1014; K499; K493; K700; K1292; K454; K333;
*Proteins in gray shade were not detected in control screens using xUB only, but are listed among frequently detected proteins in the CRAPome database (see Methods).
**Known ubiquitination sites listed here are from the mUbiSiDa database. The ubiquitination sites in blue fonts were detected in this study as peptides with the diGly signature, and those in italicized blue fonts were detected here but had not been archived in mUbiSiDa previously.
