# Supplementary material for: Orthogonal ubiquitin transfer identifies ubiquitination substrates under differential control by the two ubiquitin activating enzymes
Source: Nat Commun. 2017 Jan 30;8:14286. doi: 10.1038/ncomms14286 (PMC5290280; doi:10.1038/ncomms14286)
Supplement: Supplementary Data 2 — Uba1-specific ubiquitination substrates identified by the Orthogonal Ubiquitin Transfer-based screens [file ncomms14286-s3.xlsx]

## Sheet: Sheet1
Supplementary Data 2: Uba1-specific ubiquitination substrates identified by the Orthogonal Ubiquitin Transfer-based screens
Accession	Symbol	Description	Coverage	Unique Peptides	Peptides	MW[kDA]	**Known ubiquitination sites	Location	Type(s)
Q6W2J9	BCOR	BCL-6 corepressor OS=Homo sapiens GN=BCOR PE=1 SV=1 - [BCOR_HUMAN]	36.05	30	30	192.069	K1460; K872; K1104; K1493
Q969T4	UBE2E3	Ubiquitin-conjugating enzyme E2 E3 OS=Homo sapiens GN=UBE2E3 PE=1 SV=1 - [UB2E3_HUMAN]	33.33	10	13	22.8984	K150; K58	Nucleus	enzyme
P49459	UBE2A	Ubiquitin-conjugating enzyme E2 A OS=Homo sapiens GN=UBE2A PE=1 SV=2 - [UBE2A_HUMAN]	46.08	6	10	17.3045	K66;	Cytoplasm	enzyme
K7EPJ1	UBE2S	Ubiquitin-conjugating enzyme E2 S (Fragment) OS=Homo sapiens GN=UBE2S PE=3 SV=1 - [K7EPJ1_HUMAN]	48.52	8	8	22.4336	K68; K117; K100; K18; K197; K198	Nucleus	enzyme
C9J2P0	UBE2E1	Ubiquitin-conjugating enzyme E2 E1 (Fragment) OS=Homo sapiens GN=UBE2E1 PE=2 SV=1 - [C9J2P0_HUMAN]	53.07	3	6	16.2001	K136; K43	Cytoplasm	enzyme
Q13185	CBX3	Chromobox protein homolog 3 OS=Homo sapiens GN=CBX3 PE=1 SV=4 - [CBX3_HUMAN]	34.42	5	5	20.7984	K34; K50; K103; K154; K21; K113; K143; K92; K105	Nucleus	transcription regulator
F8W7R3	FANCI	Fanconi anemia group I protein OS=Homo sapiens GN=FANCI PE=2 SV=1 - [F8W7R3_HUMAN]	4.57	4	4	123.163	K501;	Nucleus	other
P0CG39	POTEJ	POTE ankyrin domain family member J OS=Homo sapiens GN=POTEJ PE=3 SV=1 - [POTEJ_HUMAN]	5.49	1	4	117.315	N/A	Extracellular Space	other
O00148	DDX39A	ATP-dependent RNA helicase DDX39A OS=Homo sapiens GN=DDX39A PE=1 SV=2 - [DX39A_HUMAN]	7.96	3	3	49.098	K205; K204; K426; K173; K310; K52; K283; K230; K78; K95; K264; K333; K180
G5E972	TMPO	Lamina-associated polypeptide 2, isoforms beta/gamma OS=Homo sapiens GN=TMPO PE=1 SV=1 - [G5E972_HUMAN]	9.66	3	3	46.2782	K306; K263; K353; K294; K349; K107; K361; K328; K60;
K7ENJ0	RAD23A	UV excision repair protein RAD23 homolog A OS=Homo sapiens GN=RAD23A PE=2 SV=1 - [K7ENJ0_HUMAN]	19.41	3	3	14.8456	K16; K69; K80; K53; K78; K26; K47; K122;	Nucleus	other
Q8TAQ2	SMARCC2	SWI/SNF complex subunit SMARCC2 OS=Homo sapiens GN=SMARCC2 PE=1 SV=1 - [SMRC2_HUMAN]	3.21	3	3	132.797	K275; K702; K940; K564; K885; K694; K872; K902; K874; K898; K897; K568; K903; K905	Nucleus	transcription regulator
A2A2P1	CTNNBL1	Beta-catenin-like protein 1 (Fragment) OS=Homo sapiens GN=CTNNBL1 PE=2 SV=1 - [A2A2P1_HUMAN]	27.11	3	3	19.2146	K91	Nucleus	other
E9PQG3	PSMD13	26S proteasome non-ATPase regulatory subunit 13 OS=Homo sapiens GN=PSMD13 PE=2 SV=1 - [E9PQG3_HUMAN]	32.42	3	3	25.0698	K34; K50; K256; K115; K174; K99; K96; K321; K282; K57; K161; K109; K122;	Cytoplasm	peptidase
Q08945	SSRP1	FACT complex subunit SSRP1 OS=Homo sapiens GN=SSRP1 PE=1 SV=1 - [SSRP1_HUMAN]	4.37	3	3	81.0244	K84; K304; K566; K39; K233; K228; K63; K319; K15; K90;	Nucleus	other
F5H0T1	STIP1	Stress-induced-phosphoprotein 1 OS=Homo sapiens GN=STIP1 PE=2 SV=1 - [F5H0T1_HUMAN]	15.45	3	3	59.74	K68; K50; K462; K100; K169; K442; K325; K446; K78; K109; K486; K123; K13;	Cytoplasm	other
P22681	CBL	E3 ubiquitin-protein ligase CBL OS=Homo sapiens GN=CBL PE=1 SV=2 - [CBL_HUMAN]	3.31	2	2	99.5693	K201;	Cytoplasm /Membrane
Q7L014	DDX46	Probable ATP-dependent RNA helicase DDX46 OS=Homo sapiens GN=DDX46 PE=1 SV=2 - [DDX46_HUMAN]	2.23	2	2	117.29	K848; K908; K903; K1010; K895;	Nucleus
P31025	LCN1	Lipocalin-1 OS=Homo sapiens GN=LCN1 PE=1 SV=1 - [LCN1_HUMAN]	24.43	2	2	19.2378	N/A	Extracellular Space	transporter
P62191	PSMC1	26S protease regulatory subunit 4 OS=Homo sapiens GN=PSMC1 PE=1 SV=1 - [PRS4_HUMAN]	5.45	2	2	49.1537	K69; K237; K98; K413; K232; K326; K258; K359; K48; K86; K217; K293; K430; K178; K387; K265; K420; K91; K24	Cytoplasm /Nucleus
H0YMN7	RAB8B	Ras-related protein Rab-8B OS=Homo sapiens GN=RAB8B PE=1 SV=1 - [H0YMN7_HUMAN]	23.91	2	2	10.4776	K100;	Membrane
P62906	RPL10A	60S ribosomal protein L10a OS=Homo sapiens GN=RPL10A PE=1 SV=2 - [RL10A_HUMAN]	9.68	2	2	24.8155	K152; K118; K212; K130; K106; K133; K91;	Cytoplasm /Nucleus/Membrane
P31151	S100A7	Protein S100-A7 OS=Homo sapiens GN=S100A7 PE=1 SV=4 - [S10A7_HUMAN]	19.8	2	2	11.4636	N/A	Cytoplasm	other
P29508	SERPINB3	Serpin B3 OS=Homo sapiens GN=SERPINB3 PE=1 SV=2 - [SPB3_HUMAN]	5.13	2	2	44.5365	N/A	Cytoplasm	other
Q96ST3	SIN3A	Paired amphipathic helix protein Sin3a OS=Homo sapiens GN=SIN3A PE=1 SV=2 - [SIN3A_HUMAN]	2.04	2	2	145.085	K747; K1122; K122; K727;	Nucleus
J3QKS7	SMARCE1	SWI/SNF-related matrix-associated actin-dependent regulator of chromatin subfamily E member 1 (Fragment) OS=Homo sapiens GN=SMARCE1 PE=1 SV=1 - [J3QKS7_HUMAN]	8.33	2	2	33.4127	K258; K92; K131; K146; K271; K240; K284;	Nucleus
D6RDM7	UBE2K	Ubiquitin-conjugating enzyme E2 K (Fragment) OS=Homo sapiens GN=UBE2K PE=1 SV=1 - [D6RDM7_HUMAN]	21.14	2	2	14.0262	K18; K142; K24; K72; K61; K165; K164;	Nucleus
Q5JXB2	UBE2NL	Putative ubiquitin-conjugating enzyme E2 N-like OS=Homo sapiens GN=UBE2NL PE=1 SV=1	13.07	2	2	17.366	K24; K10; K95; K75;
H0Y4E0	UCHL5	Ubiquitin carboxyl-terminal hydrolase isozyme L5 (Fragment) OS=Homo sapiens GN=UCHL5 PE=1 SV=1 - [H0Y4E0_HUMAN]	12.02	2	2	21.518	K66; K133; K14; K90; K218	Cytoplasm
Q92995	USP13	Ubiquitin carboxyl-terminal hydrolase 13 OS=Homo sapiens GN=USP13 PE=1 SV=2 - [UBP13_HUMAN]	2.9	1	2	97.2651	K511; K586; K587; K401; K435; K640; K405; K326; K259; K18; K597; K190; K430; K176; K328;
K7ELN3	DNAH17	Dynein heavy chain 17, axonemal (Fragment) OS=Homo sapiens GN=DNAH17 PE=4 SV=1 - [K7ELN3_HUMAN]	1.4	2	2	176.264	N/A	Cytoplasm	other
H0Y621	ERGIC3	Endoplasmic reticulum-Golgi intermediate compartment protein 3 (Fragment) OS=Homo sapiens GN=ERGIC3 PE=4 SV=1 - [H0Y621_HUMAN]	7.98	2	2	36.9382	K190; K174; K8; K15;
P51610	HCFC1	Host cell factor 1 OS=Homo sapiens GN=HCFC1 PE=1 SV=2 - [HCFC1_HUMAN]	1.87	2	2	208.602	K665; K1901; K836; K813; K148; K1863; K363;	Nucleus	transcription regulator
E7EM93	NUDT12	Peroxisomal NADH pyrophosphatase NUDT12 OS=Homo sapiens GN=NUDT12 PE=2 SV=1 - [E7EM93_HUMAN]	8.1	2	2	50.0196	N/A	Cytoplasm	phosphatase
H7C1B0	PRR14L	Protein PRR14L (Fragment) OS=Homo sapiens GN=PRR14L PE=4 SV=1 - [H7C1B0_HUMAN]	22.12	2	2	23.5545	N/A	Other	enzyme
E5RG18	RAD21	Double-strand-break repair protein rad21 homolog OS=Homo sapiens GN=RAD21 PE=2 SV=1 - [E5RG18_HUMAN]	28.15	2	2	7.76518	K477; K371; K406; K358; K86; K216; K596; K25; K364; K387; K335; K418; K330; K605; K604; K72	Nucleus	other
O75150	RNF40	E3 ubiquitin-protein ligase BRE1B OS=Homo sapiens GN=RNF40 PE=1 SV=4 - [BRE1B_HUMAN]	7.78	2	2	113.581	K788; K688	Cytoplasm	enzyme
E5RHH1	RPL26L1	60S ribosomal protein L26-like 1 (Fragment) OS=Homo sapiens GN=RPL26L1 PE=4 SV=2 - [E5RHH1_HUMAN]	47.36	2	2	4.52542	K51; K69; K103; K2; K36; K77; K63;
Q6DKI1	RPL7L1	60S ribosomal protein L7-like 1 OS=Homo sapiens GN=RPL7L1 PE=1 SV=1 - [RL7L_HUMAN]	14.64	2	2	28.6431	K129; K122;	Cytoplasm	transcription regulator
P05109	S100A8	Protein S100-A8 OS=Homo sapiens GN=S100A8 PE=1 SV=1 - [S10A8_HUMAN]	23.66	2	2	10.8276	N/A	Cytoplasm	other
Q07955	SRSF1	Serine/arginine-rich splicing factor 1 OS=Homo sapiens GN=SRSF1 PE=1 SV=2 - [SRSF1_HUMAN]	7.26	2	2	27.7278	K38; K30; K179	Nucleus	other
P05455	SSB	Lupus La protein OS=Homo sapiens GN=SSB PE=1 SV=2 - [LA_HUMAN]	5.4	2	2	46.8082	K116; K216; K397; K37; K76; K312; K95; K176; K229; K287; K165; K328; K224; K352	Nucleus	enzyme
Q712K3	UBE2R2	Ubiquitin-conjugating enzyme E2 R2 OS=Homo sapiens GN=UBE2R2 PE=1 SV=1 - [UB2R2_HUMAN]	9.24	2	2	27.149	K18; K173; K11; K63; K167;
C9JAT7	UBXN7	UBX domain-containing protein 7 OS=Homo sapiens GN=UBXN7 PE=2 SV=1 - [C9JAT7_HUMAN]	7.03	2	2	37.2894	K440; K84; K221; K99; K133; K14; K134; K151; K194;	Nucleus	other
A6NH27	ZWINT	ZW10 interactor OS=Homo sapiens GN=ZWINT PE=2 SV=1 - [A6NH27_HUMAN]	16.56	2	2	18.2133	K51; K48; K116; K141; K93; K111; K196;	Nucleus	other
H3BU82	AAAS	Aladin (Fragment) OS=Homo sapiens GN=AAAS PE=1 SV=1 - [H3BU82_HUMAN]	3.35	1	1	38.4937	K265;
P33897	ABCD1	ATP-binding cassette sub-family D member 1 OS=Homo sapiens GN=ABCD1 PE=1 SV=2 - [ABCD1_HUMAN]	2.28	1	1	82.8845	K708;	Plasma Membrane	transporter
O60488	ACSL4	Long-chain-fatty-acid--CoA ligase 4 OS=Homo sapiens GN=ACSL4 PE=1 SV=2 - [ACSL4_HUMAN]	2.53	1	1	79.1367	K649; K546; K580; K313; K72; K347; K107; K620; K356; K495; K459; K629; K661; K360;	Cytoplasm	enzyme
Q8IVF2	AHNAK2	Protein AHNAK2 OS=Homo sapiens GN=AHNAK2 PE=1 SV=2 - [AHNK2_HUMAN]	0.29	1	1	616.242	K2097; K2104; K1997;	Cytoplasm	other
F5H4B6	ALDH16A1	Aldehyde dehydrogenase family 16 member A1 OS=Homo sapiens GN=ALDH16A1 PE=1 SV=1 - [F5H4B6_HUMAN]	1.72	1	1	67.1106	K564; K413; K618; K91;
P49189	ALDH9A1	4-trimethylaminobutyraldehyde dehydrogenase OS=Homo sapiens GN=ALDH9A1 PE=1 SV=3	4.45	1	1	53.767	K68; K327; K54; K310;
E9PP91	ANKRD42	Ankyrin repeat domain-containing protein 42 OS=Homo sapiens GN=ANKRD42 PE=4 SV=1	1.99	1	1	56.2	K157; K40;
H0YN26	ANP32A	Acidic leucine-rich nuclear phosphoprotein 32 family member A OS=Homo sapiens GN=ANP32A PE=1 SV=1 - [H0YN26_HUMAN]	6.21	1	1	19.9851	K20; K99; K110;
Q92688	ANP32B	Acidic leucine-rich nuclear phosphoprotein 32 family member B OS=Homo sapiens GN=ANP32B PE=1 SV=1 - [AN32B_HUMAN]	5.18	1	1	28.7703	K101; K99;	Cytoplasm /Nucleus
E9PHT9	ANXA5	Annexin OS=Homo sapiens GN=ANXA5 PE=1 SV=1 - [E9PHT9_HUMAN]	5.52	1	1	18.2125	K186; K290; K86; K101; K97; K76; K126; K58; K108; K79; K29; K193; K301;
F8WEH5	APEH	Acylamino-acid-releasing enzyme OS=Homo sapiens GN=APEH PE=2 SV=1 - [F8WEH5_HUMAN]	44	1	1	5.46466	K17; K7; K79; K94; K30;	Cytoplasm	peptidase
Q06481	APLP2	Amyloid-like protein 2 OS=Homo sapiens GN=APLP2 PE=1 SV=2	2.62	1	1	86.9	K744; K756;
E9PNT2	ARHGAP27	Rho GTPase-activating protein 27 OS=Homo sapiens GN=ARHGAP27 PE=2 SV=1 - [E9PNT2_HUMAN]	1.8	1	1	74.9835	K551; K524 K210	Cytoplasm	other
H3BSK4	ARIH1	E3 ubiquitin-protein ligase ARIH1 OS=Homo sapiens GN=ARIH1 PE=1 SV=1 - [H3BSK4_HUMAN]	8.38	1	1	17.6058	N/A
P20020	ATP2B1	Plasma membrane calcium-transporting ATPase 1 OS=Homo sapiens GN=ATP2B1 PE=1 SV=3	2.23	1	1	138.668	K747; K64; K337; K921; K193; K347; K622; K533; K806; K19; K256; K324; K1172; K634; K452; K62; K1212; K757;
Q01814	ATP2B2	Plasma membrane calcium-transporting ATPase 2 OS=Homo sapiens GN=ATP2B2 PE=1 SV=2	2.25	1	1	136.789	K476; K770; K1157; K829; K780; K944;
P23634	ATP2B4	Plasma membrane calcium-transporting ATPase 4 OS=Homo sapiens GN=ATP2B4 PE=1 SV=2	2.34	1	1	137.833	K1132; K442; K745; K1156; K1071; K337; K1194; K314; K794; K75; K523; K909; K252; K561; K735; K59;
Q9HBG4	ATP6V0A4	V-type proton ATPase 116 kDa subunit a isoform 4 OS=Homo sapiens GN=ATP6V0A4 PE=1 SV=2 - [VPP4_HUMAN]	2.26	1	1	96.323	K824; K817; K691; K360; K214; K337; K371; K118; K83; K128; K169;	Membrane
B4DMM8	B4GALT1	Lactose synthase A protein OS=Homo sapiens GN=B4GALT1 PE=2 SV=1 - [B4DMM8_HUMAN]	13.79	1	1	16.7182	N/A
O95816	BAG2	BAG family molecular chaperone regulator 2 OS=Homo sapiens GN=BAG2 PE=1 SV=1	4.27	1	1	23.757	K186; K200; K111; K123; K195;
Q5H9J7	BEX5	Protein BEX5 OS=Homo sapiens GN=BEX5 PE=2 SV=1 - [BEX5_HUMAN]	20.72	1	1	12.5941	N/A
C9JDV5	C12orf77	Putative uncharacterized protein C12orf77 OS=Homo sapiens GN=C12orf77 PE=2 SV=1 - [CL097_HUMAN]	13.1	1	1	16.1673	N/A
J9JIC5	C17orf75	Protein Njmu-R1 OS=Homo sapiens GN=C17orf75 PE=2 SV=1 - [J9JIC5_HUMAN]	4.04	1	1	44.5809	N/A
F8WCZ6	C1S	Complement C1s subcomponent OS=Homo sapiens GN=C1S PE=2 SV=1 - [F8WCZ6_HUMAN]	2.88	1	1	57.482	K542;	Extracellular Space	peptidase
F8W9Z1	CACNA1E	Voltage-dependent R-type calcium channel subunit alpha-1E OS=Homo sapiens GN=CACNA1E PE=1 SV=1 - [F8W9Z1_HUMAN]	0.65	1	1	259.053	K1454;	Membrane
Q9BXL6	CARD14	Caspase recruitment domain-containing protein 14 OS=Homo sapiens GN=CARD14 PE=1 SV=2 - [CAR14_HUMAN]	1.89	1	1	113.198	N/A
P49589-3	CARS	Isoform 3 of Cysteine--tRNA ligase, cytoplasmic OS=Homo sapiens GN=CARS	1.2	1	1	94.578	K295; K482;
K7ELA4	CBX1	Chromobox protein homolog 1 OS=Homo sapiens GN=CBX1 PE=4 SV=1 - [K7ELA4_HUMAN]	11.59	1	1	15.971	N/A
H0YHH5	CCDC41	Coiled-coil domain-containing protein 41 (Fragment) OS=Homo sapiens GN=CCDC41 PE=2 SV=1 - [H0YHH5_HUMAN]	7.27	1	1	19.6854	N/A
Q8IVM0-2	CCDC50	Isoform 2 of Coiled-coil domain-containing protein 50 OS=Homo sapiens GN=CCDC50	2.49	1	1	56.305	K68; K119; K357; K408; K426; K414; K129; K108; K333; K401; K390; K60;
O43303	CCP110	Centriolar coiled-coil protein of 110 kDa OS=Homo sapiens GN=CCP110 PE=1 SV=3 - [CP110_HUMAN]	0.89	1	1	113.353	N/A	Cytoplasm	other
E9PNW4	CD59	CD59 glycoprotein OS=Homo sapiens GN=CD59 PE=2 SV=1 - [E9PNW4_HUMAN]	11.11	1	1	11.9765	N/A	Plasma Membrane	other
P38936	CDKN1A	Cyclin-dependent kinase inhibitor 1 OS=Homo sapiens GN=CDKN1A PE=1 SV=3	10.98	1	1	18.108	K75;
Q9H211	CDT1	DNA replication factor Cdt1 OS=Homo sapiens GN=CDT1 PE=1 SV=3 - [CDT1_HUMAN]	1.83	1	1	60.3525	K356; K307; K416; K433; K377; K240; K522;	Cytoplasm /Nucleus
K7EP40	CLDN7	Claudin-7 (Fragment) OS=Homo sapiens GN=CLDN7 PE=4 SV=1 - [K7EP40_HUMAN]	11.63	1	1	13.6398	K203; K208;
Q9NQW8	CNGB3	Cyclic nucleotide-gated cation channel beta-3 OS=Homo sapiens GN=CNGB3 PE=1 SV=2 - [CNGB3_HUMAN]	2.35	1	1	92.1084	N/A	Plasma Membrane	ion channel
P57737-3	CORO7	Isoform 3 of Coronin-7 OS=Homo sapiens GN=CORO7	1.24	1	1	114.095	K472; K903;
B7Z5J4	CPA4	Carboxypeptidase A4 OS=Homo sapiens GN=CPA4 PE=2 SV=1 - [B7Z5J4_HUMAN]	6.62	1	1	35.6116	N/A	Extracellular Space	peptidase
O75976	CPD	Carboxypeptidase D OS=Homo sapiens GN=CPD PE=1 SV=2	1.09	1	1	152.835	K1379;
H0YNM7	CPNE6	Copine-6 (Fragment) OS=Homo sapiens GN=CPNE6 PE=2 SV=1 - [H0YNM7_HUMAN]	8.05	1	1	16.5173	K171; K180; K197; K355;	Plasma Membrane	transporter
O43310	CTIF	CBP80/20-dependent translation initiation factor OS=Homo sapiens GN=CTIF PE=1 SV=1 - [CTIF_HUMAN]	2.84	1	1	67.5444	K205;	Cytoplasm
P39880	CUX1	Homeobox protein cut-like 1 OS=Homo sapiens GN=CUX1 PE=1 SV=3 - [CUX1_HUMAN]	1.66	1	1	164.087	K87; K392; K513; K210;
B1AQ74	CXorf57	Uncharacterized protein CXorf57 (Fragment) OS=Homo sapiens GN=CXorf57 PE=1 SV=1 - [B1AQ74_HUMAN]	2.12	1	1	65.0954	K326; K220; K359; K426; K156; K262; K399; K335; K400; K362; K464; K423;
Q9NV06	DCAF13	DDB1- and CUL4-associated factor 13 OS=Homo sapiens GN=DCAF13 PE=1 SV=2 - [DCA13_HUMAN]	2.25	1	1	51.3692	K550; K289; K511; K201; K456; K208;	Nucleus
H0Y993	DEK	Protein DEK (Fragment) OS=Homo sapiens GN=DEK PE=2 SV=1 - [H0Y993_HUMAN]	8.33	1	1	17.7691	K137; K111; K125; K349; K331;
B4DDD2	DHFR	Dihydrofolate reductase OS=Homo sapiens GN=DHFR PE=2 SV=1 - [B4DDD2_HUMAN]	11.85	1	1	15.6621	K158; K133; K174; K177
B7Z5W8	DLST	Dihydrolipoyllysine-residue succinyltransferase component of 2-oxoglutarate dehydrogenase complex, mitochondrial OS=Homo sapiens GN=DLST PE=2 SV=1 - [B7Z5W8_HUMAN]	3.27	1	1	39.5279	K117; K131;	Cytoplasm	enzyme
Q8TDJ6-3	DMXL2	Isoform 3 of DmX-like protein 2 OS=Homo sapiens GN=DMXL2	0.79	1	1	339.514	K1882; K2145; K1709;
K7EJ24	DNAJC7	DnaJ homolog subfamily C member 7 (Fragment) OS=Homo sapiens GN=DNAJC7 PE=1 SV=1 - [K7EJ24_HUMAN]	15.73	1	1	10.2271	K137; K273; K442; K155; K368; K128; K41; K384; K182; K390; K329;
Q96M86	DNHD1	Dynein heavy chain domain-containing protein 1 OS=Homo sapiens GN=DNHD1 PE=2 SV=2 - [DNHD1_HUMAN]	0.21	1	1	533.305	N/A
Q5JW54	DSN1	Kinetochore-associated protein DSN1 homolog OS=Homo sapiens GN=DSN1 PE=2 SV=1 - [Q5JW54_HUMAN]	7.39	1	1	32.1992	K204; K145; K176; K199; K104;	Nucleus	other
Q5VYK3	ECM29	Proteasome-associated protein ECM29 homolog OS=Homo sapiens GN=ECM29 PE=1 SV=2 - [ECM29_HUMAN]	0.65	1	1	204.16	K218; K485; K1009; K1228; K586; K674;	Cytoplasm	other
H0YJS4	EIF2S1	Eukaryotic translation initiation factor 2 subunit 1 (Fragment) OS=Homo sapiens GN=EIF2S1 PE=1 SV=1 - [H0YJS4_HUMAN]	3.57	1	1	28.9572	K259; K87; K154; K141; K190; K143; K276; K106; K123; K61;	Ribosome
Q9BXX0	EMILIN2	EMILIN-2 OS=Homo sapiens GN=EMILIN2 PE=1 SV=3 - [EMIL2_HUMAN]	1.33	1	1	115.615	N/A
E9PI41	EXOSC4	Exosome complex component RRP41 (Fragment) OS=Homo sapiens GN=EXOSC4 PE=1 SV=4	3.83	1	1	28.324	N/A
Q01469	FABP5	Fatty acid-binding protein, epidermal OS=Homo sapiens GN=FABP5 PE=1 SV=3 - [FABP5_HUMAN]	6.67	1	1	15.1546	K17; K82; K24; K61;	Cytoplasm	transporter
Q9BZQ8	FAM129A	Protein Niban OS=Homo sapiens GN=FAM129A PE=1 SV=1 - [NIBAN_HUMAN]	4.09	1	1	103.07	K124; K384; K105; K482;
O15287	FANCG	Fanconi anemia group G protein OS=Homo sapiens GN=FANCG PE=1 SV=1 - [FANCG_HUMAN]	3.38	1	1	68.5106	K559;	Nucleus	other
Q9UK22	FBXO2	F-box only protein 2 OS=Homo sapiens GN=FBXO2 PE=1 SV=2	8.78	1	1	33.307	N/A
Q96PY5-3	FMNL2	Isoform 2 of Formin-like protein 2 OS=Homo sapiens GN=FMNL2	2.29	1	1	124.029	K540;
Q9HA64	FN3KRP	Ketosamine-3-kinase OS=Homo sapiens GN=FN3KRP PE=1 SV=2	2.59	1	1	34.39	K69; K64; K115; K45;
Q8WXI9	GATAD2B	Transcriptional repressor p66-beta OS=Homo sapiens GN=GATAD2B PE=1 SV=1 - [P66B_HUMAN]	2.7	1	1	65.22	K467; K44;	Nucleus
P63092	GNAS	Guanine nucleotide-binding protein G(s) subunit alpha isoforms short OS=Homo sapiens GN=GNAS PE=1 SV=1 - [GNAS2_HUMAN]	5.33	1	1	45.6359	K305; K274; K307; K338; K96; K17; K186; K216; K293; K53; K58; K300; K88; K91; K211; K181, K28; K97;K187; K212; K308	Plasma Membrane	enzyme
F5H039	GPHN	Gephyrin OS=Homo sapiens GN=GPHN PE=1 SV=1	1.79	1	1	84.681	K347; K101; K681; K148;
Q8IZF6	GPR112	Probable G-protein coupled receptor 112 OS=Homo sapiens GN=GPR112 PE=2 SV=2 - [GP112_HUMAN]	1.14	1	1	333.157	N/A
Q8TD30	GPT2	Alanine aminotransferase 2 OS=Homo sapiens GN=GPT2 PE=1 SV=1 - [ALAT2_HUMAN]	2.29	1	1	57.8664	N/A	Mitochondrial matrix
Q12849	GRSF1	G-rich sequence factor 1 OS=Homo sapiens GN=GRSF1 PE=1 SV=3	2.29	1	1	53.093	K242;
P56915	GSC	Homeobox protein goosecoid OS=Homo sapiens GN=GSC PE=1 SV=2 - [GSC_HUMAN]	4.67	1	1	28.1321	N/A
Q9UKN8	GTF3C4	General transcription factor 3C polypeptide 4 OS=Homo sapiens GN=GTF3C4 PE=1 SV=2 - [TF3C4_HUMAN]	2.31	1	1	91.9235	K137; K33; K807; K629; K364; K348; K467; K225;	Nucleus	transcription regulator
Q92522	H1FX	Histone H1x OS=Homo sapiens GN=H1FX PE=1 SV=1 - [H1X_HUMAN]	4.69	1	1	22.4735	K106; K47;	Nucleus	other
H3BMZ1	HACD3	Very-long-chain (3R)-3-hydroxyacyl-CoA dehydratase 3 (Fragment) OS=Homo sapiens GN=HACD3 PE=1 SV=1 - [H3BMZ1_HUMAN]	10.07	1	1	16.1533	N/A
D6RF05	HARS	Histidine--tRNA ligase, cytoplasmic OS=Homo sapiens GN=HARS PE=1 SV=1 - [D6RF05_HUMAN]	20	1	1	6.73982	K288; K51; K373; K118; K257; K250; K293; K112; K42; K403; K418; K106; K75; K499;	Cytoplasm /Mitochondrion
K7EPS6	HDGFRP2	Hepatoma-derived growth factor-related protein 2 (Fragment) OS=Homo sapiens GN=HDGFRP2 PE=2 SV=1 - [K7EPS6_HUMAN]	8.72	1	1	19.0855	K483; K520; K556; K550;	Nucleus	other
Q9H0R4	HDHD2	Haloacid dehalogenase-like hydrolase domain-containing protein 2 OS=Homo sapiens GN=HDHD2 PE=1 SV=1	6.95	1	1	28.518	K182;
E9PGY2	HEATR2	HEAT repeat-containing protein 2 OS=Homo sapiens GN=HEATR2 PE=2 SV=1 - [E9PGY2_HUMAN]	6.79	1	1	30.9542	K655; K715; K730; K445; K750; K561; K43; K743; K318;
Q9P2D3	HEATR5B	HEAT repeat-containing protein 5B OS=Homo sapiens GN=HEATR5B PE=1 SV=2 - [HTR5B_HUMAN]	1.01	1	1	224.159	K1829;	Membrane
O14964	HGS	Hepatocyte growth factor-regulated tyrosine kinase substrate OS=Homo sapiens GN=HGS PE=1 SV=1	2.83	1	1	86.138	K551; K136; K207; K513; K337; K277; K473; K202; K196; K521; K192; K226; K222; K86; K291; K251; K93; K541; K126; K146; K56;
D6R9A6	HMGB2	High mobility group protein B2 (Fragment) OS=Homo sapiens GN=HMGB2 PE=2 SV=1 - [D6R9A6_HUMAN]	10.45	1	1	15.3937	K139; K154; K55; K141; K114; K157; K43; K147; K30	Nucleus	transcription regulator
Q58FF7	HSP90AB3P	Putative heat shock protein HSP 90-beta-3 OS=Homo sapiens GN=HSP90AB3P PE=5 SV=1 - [H90B3_HUMAN]	2.68	1	1	68.282	K69; K411; K341; K64; K496; K522; K165; K404; K438; K289; K216; K159; K296; K450; K423;
F8W930	IGF2BP2	Insulin-like growth factor 2 mRNA-binding protein 2 OS=Homo sapiens GN=IGF2BP2 PE=1 SV=1	1.98	1	1	66.745	K221; K444; K278; K545; K77; K454; K419; K270;
O00425	IGF2BP3	Insulin-like growth factor 2 mRNA-binding protein 3 OS=Homo sapiens GN=IGF2BP3 PE=1 SV=2	1.73	1	1	63.666	K440; K567; K223; K272; K23; K213; K280; K450; K465;
A0M8Q6	IGLC7	Ig lambda-7 chain C region OS=Homo sapiens GN=IGLC7 PE=1 SV=2 - [LAC7_HUMAN]	14.15	1	1	11.2956	K65;
A0A087X1R5	IK	IK cytokine, down-regulator of HLA II, isoform CRA_a OS=Homo sapiens GN=IK PE=1 SV=1	1.8	1	1	65.614	N/A
P55103	INHBC	Inhibin beta C chain OS=Homo sapiens GN=INHBC PE=1 SV=1 - [INHBC_HUMAN]	5.97	1	1	38.2134	N/A
E5RHN1	INTS10	Integrator complex subunit 10 OS=Homo sapiens GN=INTS10 PE=1 SV=1 - [E5RHN1_HUMAN]	27.69	1	1	7.20953	N/A
P35568	IRS1	Insulin receptor substrate 1 OS=Homo sapiens GN=IRS1 PE=1 SV=1 - [IRS1_HUMAN]	1.85	1	1	131.509	N/A	Cytoplasm	enzyme
J3KNI6	ITGB2	Integrin beta (Fragment) OS=Homo sapiens GN=ITGB2 PE=3 SV=1 - [J3KNI6_HUMAN]	5.28	1	1	35.6777	K744; K687	Plasma Membrane	transmembrane receptor
Q08881	ITK	Tyrosine-protein kinase ITK/TSK OS=Homo sapiens GN=ITK PE=1 SV=1 - [ITK_HUMAN]	1.77	1	1	71.7851	N/A
Q6ZWJ8	KCP	Kielin/chordin-like protein OS=Homo sapiens GN=KCP PE=2 SV=2 - [KCP_HUMAN]	0.8	1	1	159.828	N/A	Extracellular Space	other
F8VVB8	KIAA0430	Meiosis arrest female protein 1 OS=Homo sapiens GN=KIAA0430 PE=2 SV=1 - [F8VVB8_HUMAN]	1.64	1	1	112.874	K90;	Cytoplasm	other
J3QSX3	KLHL12	Kelch-like protein 12 (Fragment) OS=Homo sapiens GN=KLHL12 PE=2 SV=1 - [J3QSX3_HUMAN]	6.67	1	1	35.9751	K294;	Cytoplasm	other
P49257	LMAN1	Protein ERGIC-53 OS=Homo sapiens GN=LMAN1 PE=1 SV=2 - [LMAN1_HUMAN]	2.16	1	1	57.513	N/A	Endoplasmic reticulum /Golgi apparatus /Membrane
E7EQB2	LTF	Kaliocin-1 (Fragment) OS=Homo sapiens GN=LTF PE=2 SV=1 - [E7EQB2_HUMAN]	2.73	1	1	76.5769	N/A	Extracellular Space	peptidase
H0YF90	M6PR	Cation-dependent mannose-6-phosphate receptor (Fragment) OS=Homo sapiens GN=M6PR PE=1 SV=1 - [H0YF90_HUMAN]	9.46	1	1	16.4351	N/A	Membrane
F5H3U9	MAGOHB	Protein mago nashi homolog 2 OS=Homo sapiens GN=MAGOHB PE=4 SV=1 - [F5H3U9_HUMAN]	20.45	1	1	5.2347	N/A
Q5T795	MDN1	Midasin (Fragment) OS=Homo sapiens GN=MDN1 PE=2 SV=1 - [Q5T795_HUMAN]	1.44	1	1	133.151	K33; K717; K1161; K705; K350; K644; K527; K951; K356; K117; K81; K249; K366; K1111;
P26038	MSN	Moesin OS=Homo sapiens GN=MSN PE=1 SV=3	1.73	1	1	67.778	K139; K237; K306; K162; K72; K464; K165; K523; K253; K352; K262; K263; K458; K83; K296; K209; K448;
H3BQX6	MT3	Metallothionein OS=Homo sapiens GN=MT3 PE=1 SV=1	13.58	1	1	8.405	K200; K367;
Q7Z5P9	MUC19	Mucin-19 OS=Homo sapiens GN=MUC19 PE=1 SV=2 - [MUC19_HUMAN]	0.3	1	1	597.78	N/A	Cytoplasm	other
F5GZR4	MYBPC3	Myosin-binding protein C, cardiac-type OS=Homo sapiens GN=MYBPC3 PE=2 SV=1 - [F5GZR4_HUMAN]	1.11	1	1	88.0668	K14; K95; K110; K719; K720; K696; K384; K1159; K1175; K1177; K963; K454; K569; K316; K1220; K548; K1246; K1004; K399; K402; K1236; K306; K547; K936; K191; K1154; K492; K422;	Cytoplasm	other
A7E2Y1	MYH7B	Myosin-7B OS=Homo sapiens GN=MYH7B PE=1 SV=3 - [MYH7B_HUMAN]	0.77	1	1	221.251	N/A	Other	other
Q96H55	MYO19	Unconventional myosin-XIX OS=Homo sapiens GN=MYO19 PE=2 SV=2 - [MYO19_HUMAN]	1.34	1	1	109.066	K576; K118; K222; K138; K597; K163;	Cytoplasm	enzyme
A8MX12	MYOM1	Myomesin-1 OS=Homo sapiens GN=MYOM1 PE=2 SV=2 - [A8MX12_HUMAN]	0.65	1	1	187.644	K715; K237; K569; K979; K1171; K180; K193; K229; K964; K686; K1250; K1256; K655; K1510; K1519; K1080; K171; K96; K122; K263; K1325; K1264; K219; K1155; K272; K1060; K673; K1482; K1088; K590; K415; K354;	Cytoplasm	other
H0YIN7	N/A	Uncharacterized protein (Fragment) OS=Homo sapiens PE=2 SV=1 - [H0YIN7_HUMAN]	6.75	1	1	17.587	N/A
H0YIN7	N/A	Uncharacterized protein (Fragment) OS=Homo sapiens PE=4 SV=2 - [H0YIN7_HUMAN]	10.63	1	1	17.2679	N/A
H3BNX3	N/A	Uncharacterized protein (Fragment) OS=Homo sapiens PE=2 SV=1 - [H3BNX3_HUMAN]	5.54	1	1	31.7498	N/A
M0R076	N/A	Uncharacterized protein (Fragment) OS=Homo sapiens PE=4 SV=1 - [M0R076_HUMAN]	11.4	1	1	13.0543	N/A
E7EN77	NCAPD2	Condensin complex subunit 1 (Fragment) OS=Homo sapiens GN=NCAPD2 PE=2 SV=2 - [E7EN77_HUMAN]	1.09	1	1	102.584	K35; K517; K685; K1065; K855; K580; K785; K749; K705; K78; K616; K1301; K395; K804; K969; K1288; K1201; K962; K298; K452; K148; K633	Nucleus	other
O95168	NDUFB4	NADH dehydrogenase [ubiquinone] 1 beta subcomplex subunit 4 OS=Homo sapiens GN=NDUFB4 PE=1 SV=3 - [NDUB4_HUMAN]	7.75	1	1	15.1991	K7; K120;	Membrane /Mitochondrion
P28331-2	NDUFS1	Isoform 2 of NADH-ubiquinone oxidoreductase 75 kDa subunit, mitochondrial OS=Homo sapiens GN=NDUFS1	3.51	1	1	80.945	K325; K312; K621;
E7ETM8	NEXN	Nexilin (Fragment) OS=Homo sapiens GN=NEXN PE=2 SV=1 - [E7ETM8_HUMAN]	4.05	1	1	38.3655	N/A
O60361	NME2P1	Putative nucleoside diphosphate kinase OS=Homo sapiens GN=NME2P1 PE=5 SV=1 - [NDK8_HUMAN]	6.57	1	1	15.519	K34; K85; K70; K41; K109;	Nucleus
Q92823-5	NRCAM	Isoform 5 of Neuronal cell adhesion molecule OS=Homo sapiens GN=NRCAM	2.83	1	1	144.285	K98;
P46459	NSF	Vesicle-fusing ATPase OS=Homo sapiens GN=NSF PE=1 SV=3	2.69	1	1	82.542	K529;
F2Z2K0	NSFL1C	NSFL1 cofactor p47 OS=Homo sapiens GN=NSFL1C PE=1 SV=1 - [F2Z2K0_HUMAN]	5.84	1	1	30.2019	K174	Cytoplasm /Nucleus
Q9H1E3	NUCKS1	Nuclear ubiquitous casein and cyclin-dependent kinase substrate 1 OS=Homo sapiens GN=NUCKS1 PE=1 SV=1	3.7	1	1	27.28	K184; K175;
Q68CJ6	NUGGC	Nuclear GTPase SLIP-GC OS=Homo sapiens GN=NUGGC PE=2 SV=3 - [SLIP_HUMAN]	2.39	1	1	91.0745	N/A	Nucleus	other
J3KMX1	NUP88	Nuclear pore complex protein Nup88 (Fragment) OS=Homo sapiens GN=NUP88 PE=1 SV=1 - [J3KMX1_HUMAN]	1.58	1	1	78.8304	N/A
B4DGJ5	PAF1	RNA polymerase II-associated factor 1 homolog OS=Homo sapiens GN=PAF1 PE=2 SV=1 - [B4DGJ5_HUMAN]	4.51	1	1	32.8991	K237; K252; K216; K80; K66; K97; K219; K128;
F8W8D9	PAM	Probable E3 ubiquitin-protein ligase MYCBP2 OS=Homo sapiens GN=PAM PE=2 SV=1 - [F8W8D9_HUMAN]	8	1	1	19.6363	K610; K409; K415; K716; K819; K93; K432;	Plasma Membrane	enzyme
H7C5R8	PARP14	Poly [ADP-ribose] polymerase 14 (Fragment) OS=Homo sapiens GN=PARP14 PE=2 SV=1 - [H7C5R8_HUMAN]	0.46	1	1	171.039	K218; K436;	Cytoplasm	other
Q6ZMN7	PDZRN4	PDZ domain-containing RING finger protein 4 OS=Homo sapiens GN=PDZRN4 PE=1 SV=3 - [PZRN4_HUMAN]	1.64	1	1	117.03	N/A	Other	other
P15259	PGAM2	Phosphoglycerate mutase 2 OS=Homo sapiens GN=PGAM2 PE=1 SV=3 - [PGAM2_HUMAN]	4.74	1	1	28.7478	K100; K251; K179; K195;
B4DGW0	PIAS2	E3 SUMO-protein ligase PIAS2 OS=Homo sapiens GN=PIAS2 PE=2 SV=1 - [B4DGW0_HUMAN]	5.32	1	1	31.2186	K36;
P48736	PIK3CG	Phosphatidylinositol 4,5-bisphosphate 3-kinase catalytic subunit gamma isoform OS=Homo sapiens GN=PIK3CG PE=1 SV=3 - [PK3CG_HUMAN]	1.36	1	1	126.373	N/A
H0Y4F7	PITRM1	Presequence protease, mitochondrial (Fragment) OS=Homo sapiens GN=PITRM1 PE=4 SV=1 - [H0Y4F7_HUMAN]	5.58	1	1	26.4644	K305; K957; K207; K885; K947;	Cytoplasm	peptidase
P52434-4	POLR2H	Isoform 4 of DNA-directed RNA polymerases I, II, and III subunit RPABC3 OS=Homo sapiens GN=POLR2H	7.43	1	1	19.755	K95; K146; K147;
Q8WUA2	PPIL4	Peptidyl-prolyl cis-trans isomerase-like 4 OS=Homo sapiens GN=PPIL4 PE=1 SV=1 - [PPIL4_HUMAN]	2.24	1	1	57.1895	K201; K352; K212; K300; K362; K405;	Nucleus
J3KQN6	PPP2R5E	Serine/threonine-protein phosphatase 2A 56 kDa regulatory subunit epsilon isoform OS=Homo sapiens GN=PPP2R5E PE=4 SV=1 - [J3KQN6_HUMAN]	2.3	1	1	46.15	K173;	Cytoplasm	phosphatase
H0YIP2	PRIM1	DNA primase small subunit (Fragment) OS=Homo sapiens GN=PRIM1 PE=1 SV=1 - [H0YIP2_HUMAN]	7.89	1	1	18.0113	K68; K326; K207; K237; K311; K261; K95; K147; K193; K104;
P05129	PRKCG	Protein kinase C gamma type OS=Homo sapiens GN=PRKCG PE=1 SV=3	3.87	1	1	78.397	K335; K364; K587; K592; K503; K199; K645; K197;
Q2VWP7	PRTG	Protogenin OS=Homo sapiens GN=PRTG PE=2 SV=1 - [PRTG_HUMAN]	2.26	1	1	126.996	N/A	Extracellular Space	other
Q9Y617	PSAT1	Phosphoserine aminotransferase OS=Homo sapiens GN=PSAT1 PE=1 SV=2 - [SERC_HUMAN]	2.7	1	1	40.3968	K51; K16; K190; K323; K311; K27; K94; K333; K269; K318; K363;	Cytoplasm
G3V3U4	PSMA6	Proteasome subunit alpha type OS=Homo sapiens GN=PSMA6 PE=1 SV=1 - [G3V3U4_HUMAN]	12.15	1	1	11.563	N/A;	Cytoplasm /Nucleus
K7EJC1	PSMD8	26S proteasome non-ATPase regulatory subunit 8 OS=Homo sapiens GN=PSMD8 PE=1 SV=1 - [K7EJC1_HUMAN]	4.65	1	1	19.7682	K324; K138; K218; K337; K111; K297; K281; K227; K243; K135; K105; K120;
H7C2N1	PTMA	Prothymosin alpha (Fragment) OS=Homo sapiens GN=PTMA PE=1 SV=1	6.76	1	1	15.848	K140; K59; K58;
F5H7R9	PTMS	Parathymosin (Fragment) OS=Homo sapiens GN=PTMS PE=1 SV=1 - [F5H7R9_HUMAN]	19.3	1	1	6.25034	K53; K15; K18; K92
C9J7Z1	PTRH1	Probable peptidyl-tRNA hydrolase OS=Homo sapiens GN=PTRH1 PE=2 SV=1 - [C9J7Z1_HUMAN]	6.59	1	1	19.7523	N/A
O95997	PTTG1	Securin OS=Homo sapiens GN=PTTG1 PE=1 SV=1 - [PTTG1_HUMAN]	7.43	1	1	22.0105	K33; K48; K101; K25;	Cytoplasm /Nucleus
C9J592	RAB7A	Ras-related protein Rab-7a (Fragment) OS=Homo sapiens GN=RAB7A PE=2 SV=1 - [C9J592_HUMAN]	6.67	1	1	17.0267	K32; K38;	Cytoplasm	enzyme
J3KSC4	RAC3	Ras-related C3 botulinum toxin substrate 3 (Fragment) OS=Homo sapiens GN=RAC3 PE=1 SV=1 - [J3KSC4_HUMAN]	7.69	1	1	14.8217	K96; K166; K183;
G3V2G6	RDH11	Retinol dehydrogenase 11 (Fragment) OS=Homo sapiens GN=RDH11 PE=1 SV=1 - [G3V2G6_HUMAN]	7.3	1	1	19.9456	K221; K55; K83; K112; K105;
C9JE27	RFFL	E3 ubiquitin-protein ligase rififylin (Fragment) OS=Homo sapiens GN=RFFL PE=2 SV=2 - [C9JE27_HUMAN]	14.47	1	1	17.0991	N/A	Cytoplasm	enzyme
H0YHS3	RIC8B	Synembryn-B (Fragment) OS=Homo sapiens GN=RIC8B PE=4 SV=1 - [H0YHS3_HUMAN]	7.25	1	1	30.4497	N/A
Q6NVV1	RPL13AP3	Putative 60S ribosomal protein L13a protein RPL13AP3 OS=Homo sapiens GN=RPL13AP3 PE=5 SV=1 - [R13P3_HUMAN]	10.78	1	1	12.1269	K39; K28; K73;	Nucleus /Ribosome
G3V1B3	RPL21	60S ribosomal protein L21 OS=Homo sapiens GN=RPL21 PE=1 SV=1 - [G3V1B3_HUMAN]	17.24	1	1	9.88007	K21; K129; K43; K78; K146;	Cytoplasm /Nucleus
D3YTB1	RPL32	60S ribosomal protein L32 (Fragment) OS=Homo sapiens GN=RPL32 PE=1 SV=1 - [D3YTB1_HUMAN]	9.77	1	1	15.6067	K50; K124	Cytoplasm/Centrosome/Ribosome
K7EJ78	RPS15	40S ribosomal protein S15 (Fragment) OS=Homo sapiens GN=RPS15 PE=3 SV=1 - [K7EJ78_HUMAN]	17.05	1	1	14.7288	K84; K19; K32; K71; K124; K12; K88; K60; K72; K79	Cytoplasm	other
C9JXC1	RRM2	Ribonucleoside-diphosphate reductase subunit M2 (Fragment) OS=Homo sapiens GN=RRM2 PE=1 SV=1 - [C9JXC1_HUMAN]	4.5	1	1	33.7671	K221; K55; K83; K112; K105;
F8W914	RTN4	Reticulon OS=Homo sapiens GN=RTN4 PE=1 SV=1 - [F8W914_HUMAN]	3.77	1	1	37.1214	K1066; K1171; K1174; K58; K1179; K1104; K1090; K1183;	Endoplasmic reticulum
Q9UHR5	SAP30BP	SAP30-binding protein OS=Homo sapiens GN=SAP30BP PE=1 SV=1 - [S30BP_HUMAN]	3.9	1	1	33.8497	K186; K128;	Nucleus	transcription regulator
O00767	SCD	Acyl-CoA desaturase OS=Homo sapiens GN=SCD PE=1 SV=2 - [ACOD_HUMAN]	3.62	1	1	41.4961	K34; K51; K68; K357; K341; K338; K189; K162; K196; K209; K62; K60; K196
P51172	SCNN1D	Amiloride-sensitive sodium channel subunit delta OS=Homo sapiens GN=SCNN1D PE=1 SV=2 - [SCNND_HUMAN]	1.41	1	1	70.1702	N/A
K7EMD6	SGTA	Small glutamine-rich tetratricopeptide repeat-containing protein alpha (Fragment) OS=Homo sapiens GN=SGTA PE=1 SV=1 - [K7EMD6_HUMAN]	8.02	1	1	17.7807	K160
Q9H299	SH3BGRL3	SH3 domain-binding glutamic acid-rich-like protein 3 OS=Homo sapiens GN=SH3BGRL3 PE=1 SV=1	35.48	1	1	10.431	K18;
Q99961	SH3GL1	Endophilin-A2 OS=Homo sapiens GN=SH3GL1 PE=1 SV=1	8.97	1	1	41.464	K239; K159
Q15758	SLC1A5	Neutral amino acid transporter B(0) OS=Homo sapiens GN=SLC1A5 PE=1 SV=2	2.22	1	1	56.562	K372; K247; K10; K502; K537; K522;
Q9Y6M5	SLC30A1	Zinc transporter 1 OS=Homo sapiens GN=SLC30A1 PE=1 SV=3 - [ZNT1_HUMAN]	4.54	1	1	55.2641	K501	Plasma Membrane	transporter
H9KV47	SLC44A1	Choline transporter-like protein 1 OS=Homo sapiens GN=SLC44A1 PE=2 SV=1 - [H9KV47_HUMAN]	1.57	1	1	50.6611	K648;
B6DY53	SLC4A7	Sodium bicarbonate cotransporter 3 OS=Homo sapiens GN=SLC4A7 PE=2 SV=1 - [B6DY53_HUMAN]	3.67	1	1	52.2163	K34; K137; K1018; K415; K1059; K130; K466; K379; K1082; K424; K942; K660; K267; K31; K422;	Plasma Membrane	transporter
P32418	SLC8A1	Sodium/calcium exchanger 1 OS=Homo sapiens GN=SLC8A1 PE=1 SV=3	2.16	1	1	108.478	K670; K717; K606; K615; K634; K283; K572; K356; K377; K713;
F8WE13	SMARCC1	SWI/SNF complex subunit SMARCC1 OS=Homo sapiens GN=SMARCC1 PE=2 SV=1 - [F8WE13_HUMAN]	14.29	1	1	13.8311	K592; K910; K716; K906; K948; K588; K893;	Nucleus	transcription regulator
H0Y7K8	SMC1A	Structural maintenance of chromosomes protein 1A (Fragment) OS=Homo sapiens GN=SMC1A PE=1 SV=2 - [H0Y7K8_HUMAN]	3.44	1	1	30.5251	K508; K170; K1222; K579; K1037; K648; K110; K736; K944; K13; K1030; K1196; K52; K660; K540; K177; K536; K637; K606; K528	Nucleus
P52788	SMS	Spermine synthase OS=Homo sapiens GN=SMS PE=1 SV=2 - [SPSY_HUMAN]	3.01	1	1	41.2418	K98; K177; K133;	Cytoplasm	enzyme
H7BXR5	SNX29	Sorting nexin-29 OS=Homo sapiens GN=SNX29 PE=2 SV=1 - [H7BXR5_HUMAN]	2.7	1	1	46.1996	K619;
O94964-2	SOGA1	Isoform 2 of Protein SOGA1 OS=Homo sapiens GN=SOGA1	0.6	1	1	183.744	K1116; K798; K1124; K1247; K1105; K1286; K1047;
H7C4H2	SRPRB	Signal recognition particle receptor subunit beta (Fragment) OS=Homo sapiens GN=SRPRB PE=4 SV=1 - [H7C4H2_HUMAN]	11.88	1	1	17.6013	K191; K249; K230; K199; K265; K22	Cytoplasm	other
B4DJK0	SRSF5	Serine/arginine-rich-splicing factor 5 OS=Homo sapiens GN=SRSF5 PE=1 SV=1 - [B4DJK0_HUMAN]	7.26	1	1	14.4283	K25; K125;	Cytoplasm /Nucleus
Q9NY15	STAB1	Stabilin-1 OS=Homo sapiens GN=STAB1 PE=1 SV=3 - [STAB1_HUMAN]	0.47	1	1	275.3	N/A	Membrane
C9JZ93	STAMBP	STAM-binding protein (Fragment) OS=Homo sapiens GN=STAMBP PE=2 SV=1 - [C9JZ93_HUMAN]	8.03	1	1	15.9964	K153; K107	Nucleus	enzyme
B8ZZJ0	SUMO1	Small ubiquitin-related modifier 1 OS=Homo sapiens GN=SUMO1 PE=1 SV=1 - [B8ZZJ0_HUMAN]	20.69	1	1	6.68043	K48; K37; K25;	Nucleus
Q5T8U5	SURF4	Surfeit 4 OS=Homo sapiens GN=SURF4 PE=4 SV=1 - [Q5T8U5_HUMAN]	6.99	1	1	21.1137	K139;	Cytoplasm	other
A0A087WW96	SYN2	Synapsin-2 OS=Homo sapiens GN=SYN2 PE=1 SV=1	4.64	1	1	62.957	K441;
H0Y954	TACC2	Transforming acidic coiled-coil-containing protein 2 (Fragment) OS=Homo sapiens GN=TACC2 PE=4 SV=1 - [H0Y954_HUMAN]	9.84	1	1	19.187	K154;	Nucleus	other
Q96EI5-2	TCEAL4	Isoform 2 of Transcription elongation factor A protein-like 4 OS=Homo sapiens GN=TCEAL4	2.79	1	1	40.553	K282; K285; K318;
Q13428-4	TCOF1	Isoform 4 of Treacle protein OS=Homo sapiens GN=TCOF1	0.79	1	1	155.836	N/A
Q9P273	TENM3	Teneurin-3 OS=Homo sapiens GN=TENM3 PE=2 SV=3 - [TEN3_HUMAN]	0.78	1	1	300.76	K835;	Plasma Membrane	other
H0YEN6	TM7SF2	Delta(14)-sterol reductase (Fragment) OS=Homo sapiens GN=TM7SF2 PE=1 SV=1 - [H0YEN6_HUMAN]	6.25	1	1	23.3317	N/A	Membrane
Q5T7P6	TMEM78	Transmembrane protein 78 OS=Homo sapiens GN=TMEM78 PE=2 SV=1 - [TMM78_HUMAN]	21.32	1	1	15.1826	N/A	Membrane
F2Z2Y8	TOLLIP	Toll-interacting protein OS=Homo sapiens GN=TOLLIP PE=1 SV=1	3.76	1	1	23.265	K66; K96; K146; K63; K150;
Q15388	TOMM20	Mitochondrial import receptor subunit TOM20 homolog OS=Homo sapiens GN=TOMM20 PE=1 SV=1	13.79	1	1	16.288	K56; K61;
J3KN66	TOR1AIP1	Torsin-1A-interacting protein 1 OS=Homo sapiens GN=TOR1AIP1 PE=1 SV=1	2.17	1	1	67.781	K572;
P50607	TUB	Tubby protein homolog OS=Homo sapiens GN=TUB PE=1 SV=1 - [TUB_HUMAN]	3.36	1	1	55.6169	N/A
F5H2B9	UACA	Uveal autoantigen with coiled-coil domains and ankyrin repeats OS=Homo sapiens GN=UACA PE=2 SV=1 - [F5H2B9_HUMAN]	0.99	1	1	150.439	K730;
F8WF15	UBE2E2	Ubiquitin-conjugating enzyme E2 E2 OS=Homo sapiens GN=UBE2E2 PE=1 SV=1	19.1	1	1	9.697	K144;
A0A087WTB8	UCHL3	Ubiquitin carboxyl-terminal hydrolase OS=Homo sapiens GN=UCHL3 PE=1 SV=1 - [A0A087WTB8_HUMAN]	4.64	1	1	21.9309	K210; K121;
Q9NQZ2	UTP3	Something about silencing protein 10 OS=Homo sapiens GN=UTP3 PE=1 SV=1 - [SAS10_HUMAN]	2.3	1	1	54.5251	K221; K191; K317;	Nucleus
B3KQF6	VPS33B	Vacuolar protein sorting 33B (Yeast), isoform CRA_b OS=Homo sapiens GN=VPS33B PE=2 SV=1 - [B3KQF6_HUMAN]	3.8	1	1	59.9937	K304; K504; K458; K36; K219; K480;	Cytoplasm	transporter
P62760	VSNL1	Visinin-like protein 1 OS=Homo sapiens GN=VSNL1 PE=1 SV=2	6.28	1	1	22.128	K74; K172; K176; K63; K36; K18; K28; K54; K153; K139; K162; K7;
Q7Z5K2	WAPAL	Wings apart-like protein homolog OS=Homo sapiens GN=WAPAL PE=1 SV=1 - [WAPL_HUMAN]	2.1	1	1	132.863	N/A	Cytoplasm /Nucleus
Q5TEH8	WNT2B	Protein Wnt OS=Homo sapiens GN=WNT2B PE=2 SV=1 - [Q5TEH8_HUMAN]	6.69	1	1	33.9233	N/A
Q01831	XPC	DNA repair protein complementing XP-C cells OS=Homo sapiens GN=XPC PE=1 SV=4 - [XPC_HUMAN]	0.85	1	1	105.887	K849; K359; K174; K750; K161;	Nucleus	other
B4DZH0	ZMYM2	Zinc finger MYM-type protein 2 OS=Homo sapiens GN=ZMYM2 PE=2 SV=1 - [B4DZH0_HUMAN]	4.51	1	1	43.4343	K937; K1098;	Nucleus	other
Q9UL36	ZNF236	Zinc finger protein 236 OS=Homo sapiens GN=ZNF236 PE=2 SV=2 - [ZN236_HUMAN]	0.54	1	1	203.574	N/A	Nucleus	transcription regulator
Q8WUU4	ZNF296	Zinc finger protein 296 OS=Homo sapiens GN=ZNF296 PE=2 SV=1 - [ZN296_HUMAN]	3.79	1	1	50.7779	N/A	Nucleus	other
Q9BX82	ZNF471	Zinc finger protein 471 OS=Homo sapiens GN=ZNF471 PE=2 SV=1 - [ZN471_HUMAN]	1.28	1	1	72.9613	N/A
K7EQQ9	RPL27	60S ribosomal protein L27 OS=Homo sapiens GN=RPL27 PE=3 SV=1 - [K7EQQ9_HUMAN]	36.26	23	23	9.73444	K55; K92; K94; K47; K27; K52; K59; K60; K73; K101; K106; K107	Cytoplasm	other
P06899	HIST1H2BJ	Histone H2B type 1-J OS=Homo sapiens GN=HIST1H2BJ PE=1 SV=3 - [H2B1J_HUMAN]	73.02	7	13	13.8956	K35; K117; K58; K109; K47; K44; K121;	Nucleus	other
P58876	HIST1H2BD	Histone H2B type 1-D OS=Homo sapiens GN=HIST1H2BD PE=1 SV=2 - [H2B1D_HUMAN]	74.6	1	10	13.9276	K35; K117; K58; K109; K47; K44; K121;	Nucleus	other
Q16777	HIST2H2AC	Histone H2A type 2-C OS=Homo sapiens GN=HIST2H2AC PE=1 SV=4 - [H2A2C_HUMAN]	62.79	6	10	13.9798	K119; K100; K96; K37; K120;	Nucleus	other
C9JXB8	RPL24	60S ribosomal protein L24 OS=Homo sapiens GN=RPL24 PE=2 SV=1 - [C9JXB8_HUMAN]	58.68	7	7	14.3598	K35; K2; K43; K27; K94; K12; K69; K93; K97; K124; K131; K135; K147	Cytoplasm	other
P50914	RPL14	60S ribosomal protein L14 OS=Homo sapiens GN=RPL14 PE=1 SV=4 - [RL14_HUMAN]	52.91	7	7	23.417	K85; K137; K103; K101; K79; K165; K182; K209	Cytoplasm	other
Q8IUE6	HIST2H2AB	Histone H2A type 2-B OS=Homo sapiens GN=HIST2H2AB PE=1 SV=3 - [H2A2B_HUMAN]	61.54	3	6	13.9868	K119; K96; K37; K128; K125; K120;	Nucleus	other
Q5T8M8	ACTA1	Actin, alpha skeletal muscle OS=Homo sapiens GN=ACTA1 PE=2 SV=1 - [Q5T8M8_HUMAN]	81.59	6	6	32.0278	K70; K52; K229; K63; K242; K240;
Q96QV6	HIST1H2AA	Histone H2A type 1-A OS=Homo sapiens GN=HIST1H2AA PE=1 SV=3 - [H2A1A_HUMAN]	59.54	2	6	14.2249	K119; K96; K37; K120;
E9PQB7	CFL1	Cofilin-1 (Fragment) OS=Homo sapiens GN=CFL1 PE=2 SV=1 - [E9PQB7_HUMAN]	46.72	3	3	13.9143	K19; K114; K53; K96; K112; K127; K144; K92; K13; K73; K45; K164; K83; K150; K152; K163; K170; K182
C9J0D1	H2AFV	Histone H2A OS=Homo sapiens GN=H2AFV PE=2 SV=1 - [C9J0D1_HUMAN]	21.31	1	3	13.155	K96; K95; K90;
P62263	RPS14	40S ribosomal protein S14 OS=Homo sapiens GN=RPS14 PE=1 SV=3 - [RS14_HUMAN]	24.5	3	3	16.2625	K86; K96; K63; K106; K125	Cytoplasm /Nucleus
P42766	RPL35	60S ribosomal protein L35 OS=Homo sapiens GN=RPL35 PE=1 SV=2 - [RL35_HUMAN]	18.55	2	2	14.5426	K35; K66; K25; K79; K8; K29; K43; K45; K63; K71; K97; K103	Cytoplasm	other
F8VXL3	MYL6	Myosin light polypeptide 6 OS=Homo sapiens GN=MYL6 PE=2 SV=1 - [F8VXL3_HUMAN]	29.15	2	2	5.24351	K80; K99; K82; K143; K174	Cytoplasm	other
P0CW22	RPS17	40S ribosomal protein S17-like OS=Homo sapiens GN=RPS17L PE=2 SV=1 - [RS17L_HUMAN]	26.05	2	2	15.5404	K103; K19; K49; K59; K129; K72; K107; K44;	Cytoplasm	other
Q9NZE6	EIF4A2	BM-010 OS=Homo sapiens GN=EIF4A2 PE=2 SV=1 - [Q9NZE6_HUMAN]	3.21	1	1	36.13	K190; K99; K80; K52; K197; K215;
Q14315	FLNC	Filamin-C OS=Homo sapiens GN=FLNC PE=1 SV=3	0.29	1	1	290.841	K2316;
P78347	GTF2I	General transcription factor II-I OS=Homo sapiens GN=GTF2I PE=1 SV=2 - [GTF2I_HUMAN]	1.6	1	1	112.346	K476; K494; K140; K353; K488; K561; K752; K160; K74; K539; K879;	Cytoplasm /Nucleus
P22492	HIST1H1T	Histone H1t OS=Homo sapiens GN=HIST1H1T PE=2 SV=4 - [H1T_HUMAN]	5.31	1	1	22.0057	K82; K93;
K7EJT5	RPL22	60S ribosomal protein L22 (Fragment) OS=Homo sapiens GN=RPL22 PE=1 SV=1 - [K7EJT5_HUMAN]	27.66	1	1	5.07968	K69; K84; K48; K52; K107;	Ribosome
E7ETK0	RPS24	40S ribosomal protein S24 OS=Homo sapiens GN=RPS24 PE=2 SV=1 - [E7ETK0_HUMAN]	9.16	1	1	15.1873	K68; K32; K21; K83; K37; K68	Cytoplasm	other
E5RHM3	SKP1	S-phase kinase-associated protein 1 OS=Homo sapiens GN=SKP1 PE=1 SV=1	43.59	1	1	4.318	K137; K142; K128; K56; K130;
Q9H0C2	SLC25A31	ADP/ATP translocase 4 OS=Homo sapiens GN=SLC25A31 PE=2 SV=1	2.54	1	1	34.999	K104;
K7EJB5	SNRPD2	Small nuclear ribonucleoprotein Sm D2 OS=Homo sapiens GN=SNRPD2 PE=2 SV=1 - [K7EJB5_HUMAN]	16.67	1	1	6.14043	K18; K98;	Nucleus	other
P62318	SNRPD3	Small nuclear ribonucleoprotein Sm D3 OS=Homo sapiens GN=SNRPD3 PE=1 SV=1 - [SMD3_HUMAN]	7.94	1	1	13.9073	K78;	Cytoplasm /Nucleus
P53999	SUB1	Activated RNA polymerase II transcriptional coactivator p15 OS=Homo sapiens GN=SUB1 PE=1 SV=3 - [TCP4_HUMAN]	8.66	1	1	14.3864	K68; K80; K114; K53; K101	Nucleus	transcription regulator
P37802	TAGLN2	Transgelin-2 OS=Homo sapiens GN=TAGLN2 PE=1 SV=3 - [TAGL2_HUMAN]	9.05	1	1	22.3772	K171; K78; K79; K88;	Cytoplasm	other
A0A087X1S2	YBX1	Nuclease-sensitive element-binding protein 1 OS=Homo sapiens GN=YBX1 PE=1 SV=2 - [A0A087X1S2_HUMAN]	5.94	1	1	34.636	K137; K118; K170; K304; K81; K93; K92; K264; K301; K58; K64; K142
*Proteins in gray shade were not detected in control screens using xUB only, but are listed among frequently detected proteins in the CRAPome database (see Methods).
**Known ubiquitination sites listed here are from the mUbiSiDa database. The ubiquitination sites in blue fonts were detected in this study as peptides with the diGly signature, and those in italicized blue fonts were detected here but had not been archived in mUbiSiDa previously.
