# Supplementary material for: Orthogonal ubiquitin transfer identifies ubiquitination substrates under differential control by the two ubiquitin activating enzymes
Source: Nat Commun. 2017 Jan 30;8:14286. doi: 10.1038/ncomms14286 (PMC5290280; doi:10.1038/ncomms14286)
Supplement: Supplementary Data 3 — Ubiquitination substrates shared by Uba6- and Uba1-dependent enzymatic cascades. These proteins appeared in both xUba6- and xUba1-based Orthogonal Ubiquitin Transfer screens. [file ncomms14286-s4.xlsx]

## Sheet: Sheet1
Supplementary Data 3: Ubiquitination substrates shared by Uba6- and Uba1-dependent enzymatic cascades. These proteins appeared in both xUba6- and xUba1-based Orthogonal Ubiquitin Transfer screens.
		From xUba6/xUb group					From xUba1/xUb group
Symbol	Description	Accession	Coverage	Unique Peptides	Peptides	MW[kDA]	Accession	Coverage	Unique Peptides	Peptides	MW[kDA]	**Known ubiquitination sites	Location	Type(s)
TOP1	DNA topoisomerase 1 OS=Homo sapiens GN=TOP1 PE=1 SV=2 - [TOP1_HUMAN]	P11387	46.67	29	29	90.6689	P11387	33.21	22	22	90.6689	K239; K712; K549; K615; K558; K400; K587; K280; K742; K642; K326; K223; K354; K603; K245;	Nucleus	enzyme
GANAB	Neutral alpha-glucosidase AB OS=Homo sapiens GN=GANAB PE=2 SV=1 - [F5H6X6_HUMAN]	F5H6X6	29.18	10	20	96.1558	F5H6X6	12.3	9	9	96.1558	K288; K959; K320; K950; K542; K242; K271; K268; K388; K523;	Cytoplasm	enzyme
DDX39B	Spliceosome RNA helicase DDX39B OS=Homo sapiens GN=DDX39B PE=1 SV=1 - [DX39B_HUMAN]	Q13838	51.64	19	19	48.9599	K7ERX7	58.31	11	11	21.5767	K33; K138; K36; K53; K334; K162; K131; K384; K268; K241;	Cytoplasm /Nucleus
MCM3	DNA replication licensing factor MCM3 (Fragment) OS=Homo sapiens GN=MCM3 PE=2 SV=1 - [Q7Z6P5_HUMAN]	Q7Z6P5	41.28	19	19	37.3845	J3KQ69	4.22	4	4	85.5553	K76; K74; K675	Nucleus
AHCY	Adenosylhomocysteinase OS=Homo sapiens GN=AHCY PE=1 SV=4 - [SAHH_HUMAN]	P23526	56.02	18	18	47.6852	P23526	17.36	6	6	47.6852	K186; K174; K188; K412; K166; K226; K405;	Cytoplasm	enzyme
GDI2	Rab GDP dissociation inhibitor beta OS=Homo sapiens GN=GDI2 PE=1 SV=2 - [GDIB_HUMAN]	P50395	61.79	14	16	50.6309	Q5SX91	34.23	7	7	23.1001	K221; K293; K174; K54; K142; K112; K418; K360	Cytoplasm /Membrane
DDX42	ATP-dependent RNA helicase DDX42 OS=Homo sapiens GN=DDX42 PE=1 SV=1 - [DDX42_HUMAN]	Q86XP3	32.01	15	15	102.912	Q86XP3	9.86	6	6	102.912	N/A	Cytoplasm	enzyme
GPI	Glucose-6-phosphate isomerase OS=Homo sapiens GN=GPI PE=1 SV=4 - [G6PI_HUMAN]	P06744	41.04	15	15	63.1072	P06744	23.15	7	7	63.1072	K252; K116; K234; K454; K366; K124; K89; K12; K466; K226; K73; K362; K241;	Extracellular Space	enzyme
GNB2L1	Guanine nucleotide-binding protein subunit beta-2-like 1 OS=Homo sapiens GN=GNB2L1 PE=2 SV=1 - [D6RHH4_HUMAN]	D6RHH4	42.92	15	15	25.8531	D6RHJ5	34.19	5	5	9.49373	K139; K257; K38; K175; K172; K264; K130; K12; K106; K183; K271; K44; K203; K289
CKAP4	Cytoskeleton-associated protein 4 OS=Homo sapiens GN=CKAP4 PE=1 SV=2	Q07065	29.4	14	14	65.983	Q07065	3.99	2	2	65.983	K551; K223; K355; K283; K213;
MCCC1	Methylcrotonoyl-CoA carboxylase subunit alpha, mitochondrial OS=Homo sapiens GN=MCCC1 PE=2 SV=1 - [F5GYT8_HUMAN]	Q96RQ3	25.1	14	14	80.422	F5GYT8	18.6	7	7	47.5162	N/A	Cytoplasm	enzyme
CA2	Carbonic anhydrase 2 OS=Homo sapiens GN=CA2 PE=1 SV=2 - [CAH2_HUMAN]	P00918	66.54	12	12	29.2279	P00918	50.77	10	10	29.2279	K18; K39; K80; K158; K45; K224;	Cytoplasm	enzyme
PRMT1	Protein arginine N-methyltransferase 1 OS=Homo sapiens GN=PRMT1 PE=2 SV=1 - [E9PKG1_HUMAN]	E9PKG1	44.94	11	11	37.6848	E9PNR9	10.81	2	2	18.2853	K227; K229; K214; K70; K82;	Cytoplasm
DARS	Aspartate--tRNA ligase, cytoplasmic (Fragment) OS=Homo sapiens GN=DARS PE=2 SV=2 - [C9J7S3_HUMAN]	P14868	38.67	10	10	57.1	P14868	3.59	2	2	57.1	K70; K66;	Cytoplasm	enzyme
HMGCS1	Hydroxymethylglutaryl-CoA synthase, cytoplasmic OS=Homo sapiens GN=HMGCS1 PE=1 SV=2 - [HMCS1_HUMAN]	Q01581	24.24	10	10	57.2574	Q01581	7.31	4	4	57.2574	K273; K100; K409; K206; K400; K317; K46; K498; K461; K291; K428; K321; K246; K330;	Cytoplasm /Nucleus
RPN1	Dolichyl-diphosphooligosaccharide--protein glycosyltransferase subunit 1 OS=Homo sapiens GN=RPN1 PE=1 SV=1 - [RPN1_HUMAN]	F8WF32	32.65	10	10	12.688	F8WF32	9.92	1	1	12.688	K410; K577; K504; K527; K226; K555; K254; K592; K155; K320; K598; K297; K452; K418; K391; K576	Cytoplasm	enzyme
PRPF4B	Serine/threonine-protein kinase PRP4 homolog (Fragment) OS=Homo sapiens GN=PRPF4B PE=2 SV=1 - [H0YDJ3_HUMAN]	H0YDJ3	22.92	9	9	68.3585	H0YDJ3	10.22	4	4	68.3585	K741; K116;	Nucleus	kinase
ACLY	ATP-citrate synthase OS=Homo sapiens GN=ACLY PE=2 SV=1 - [B4E3P0_HUMAN]	B4E3P0	13.66	9	9	91.0408	P53396	4.36	3	3	120.762	K275; K68; K64; K677; K647; K227; K673; K806; K359; K217; K720; K58; K210;	Cytoplasm /Membrane	enzyme
PSMD4	26S proteasome non-ATPase regulatory subunit 4 OS=Homo sapiens GN=PSMD4 PE=1 SV=1 - [PSMD4_HUMAN]	P55036	37.94	9	9	40.7112	P55036	36.87	27	27	40.7112	K152; K81; K98; K262; K83; K126; K365; K40; K122; K74; K135; K368, K371, K372	Cytoplasm	other
EIF2S3	Eukaryotic translation initiation factor 2 subunit 3 OS=Homo sapiens GN=EIF2S3 PE=1 SV=3 - [IF2G_HUMAN]	P41091	39.47	9	9	51.0772	P41091	2.97	1	1	51.0772	K289; K70; K87; K191; K59; K196; K27; K421; K466; K285; K90; K303;	Cytoplasm
MMTAG2	Multiple myeloma tumor-associated protein 2 OS=Homo sapiens GN=MMTAG2 PE=1 SV=1 - [MMTA2_HUMAN]	Q9BU76	36.88	8	8	29.394	Q9BU76	3.04	1	1	29.394	N/A
PAICS	Multifunctional protein ADE2 OS=Homo sapiens GN=PAICS PE=1 SV=3 - [PUR6_HUMAN]	P22234	34.24	8	8	47.0491	E9PBS1	3.15	1	1	45.6224	K440; K136; K100; K273; K272; K339; K36; K142; K110; K11; K79; K45; K157; K261; K125; K56; K330; K62; K151; K30;	Cytoplasm	enzyme
CHERP	Calcium homeostasis endoplasmic reticulum protein OS=Homo sapiens GN=CHERP PE=1 SV=3 - [CHERP_HUMAN]	Q8IWX8	13.54	8	8	103.637	Q8IWX8	4.81	4	4	103.637	K18; K177; K879;	Cytoplasm	other
GARS	Glycine--tRNA ligase OS=Homo sapiens GN=GARS PE=1 SV=3 - [SYG_HUMAN]	P41250	11.91	8	8	83.113	P41250	4.47	4	4	83.113	K204; K99; K547; K197; K501; K108; K646; K379; K318; K563; K733; K734; K82; K93; K419;	Cytoplasm	enzyme
CLIC1	Chloride intracellular channel protein 1 OS=Homo sapiens GN=CLIC1 PE=1 SV=4 - [CLIC1_HUMAN]	O00299	38.59	8	8	26.9057	O00299	23.65	4	4	26.9057	K119; K49; K138; K20; K113; K57; K131; K166; K135;	Nucleus	ion channel
PGD	Uncharacterized protein OS=Homo sapiens GN=PGD PE=4 SV=1 - [F5H7U0_HUMAN]	F5H7U0	49.12	8	8	50.7608	K7EMN2	19.78	3	3	17.282	K355;
TUFM	Elongation factor Tu, mitochondrial OS=Homo sapiens GN=TUFM PE=1 SV=2 - [EFTU_HUMAN]	P49411	16.59	7	7	49.51	P49411	7.07	3	3	49.5102	K259; K237; K82; K364; K94; K314; K450; K91; K241;	Mitochondrion
JUP	Junction plakoglobin OS=Homo sapiens GN=JUP PE=1 SV=3 - [PLAK_HUMAN]	P14923	11.14	7	7	81.693	P14923	1.61	1	1	81.693	K40; K161; K385; K124; K149; K224; K499;
C7orf55	Isoform 2 of UPF0562 protein C7orf55 OS=Homo sapiens GN=C7orf55	Q96HJ9-2	20.2	6	7	54.191	Q96HJ9-2	5.9	2	2	54.191	K40;
RPL18A	60S ribosomal protein L18a OS=Homo sapiens GN=RPL18A PE=1 SV=1 - [M0R0P7_HUMAN]	M0R0P7	64.08	7	7	16.1665	M0R0P7	9.49	1	1	16.1665	K136; K170; K70; K143; K76; K11; K41; K151;	Cytoplasm
MCM5	DNA helicase OS=Homo sapiens GN=MCM5 PE=1 SV=1 - [B1AHB1_HUMAN]	P33992	10.76	6	6	82.233	B1AHB1	5	3	3	77.5437	K653; K428; K294; K456; K584;	Nucleus
PPP2CB	Serine/threonine-protein phosphatase 2A catalytic subunit beta isoform OS=Homo sapiens GN=PPP2CB PE=1 SV=1 - [PP2AB_HUMAN]	E5RJX4	28.44	6	6	5.595	E5RJX4	17.02	1	1	5.595	K136; K21; K36; K283; K41; K74;
ATXN2L	Ataxin-2-like protein OS=Homo sapiens GN=ATXN2L PE=2 SV=1 - [H3BUF6_HUMAN]	H3BUF6	13.07	6	6	112.644	H3BUF6	1.97	1	1	112.644	K205; K207; K529; K507; K267;	Nucleus	other
PRDX3	Thioredoxin-dependent peroxide reductase, mitochondrial OS=Homo sapiens GN=PRDX3 PE=1 SV=3 - [PRDX3_HUMAN]	P30048	40.77	6	6	27.6752	E9PH29	13.03	1	1	25.8223	K253; K83; K196; K149; K91;	Cytoplasm	enzyme
MCM6	DNA replication licensing factor MCM6 OS=Homo sapiens GN=MCM6 PE=1 SV=1 - [MCM6_HUMAN]	Q14566	9.38	6	6	92.8312	Q14566	5.36	4	4	92.8312	K205; K611; K517; K744; K654; K173; K197; K313; K108; K796; K588; K407; K643; K326; K775; K733; K599; K490; K769; K332; K486; K422;	Nucleus	enzyme
DSG1	Desmoglein-1 OS=Homo sapiens GN=DSG1 PE=1 SV=2	Q02413	5.05	5	5	113.676	Q02413	0.95	1	1	113.676	K79;
KIF5B	Kinesin-1 heavy chain OS=Homo sapiens GN=KIF5B PE=1 SV=1	P33176	6.33	5	5	109.617	P33176	3.95	3	3	109.617	K222; K252; K783;
PRPS1	Ribose-phosphate pyrophosphokinase 1 OS=Homo sapiens GN=PRPS1 PE=1 SV=2 - [PRPS1_HUMAN]	P60891	31.81	5	5	34.8119	B7ZB02	14.91	1	1	12.3163	K18; K212; K176; K29; K194;
SHMT2	Serine hydroxymethyltransferase, mitochondrial (Fragment) OS=Homo sapiens GN=SHMT2 PE=1 SV=1 - [G3V241_HUMAN]	P34897	10.32	5	5	55.958	G3V241	9.15	1	1	15.7566	K103; K474; K200; K95; K280; K469; K181	Mitochondrion
CLIC4	Chloride intracellular channel protein 4 OS=Homo sapiens GN=CLIC4 PE=1 SV=4 - [CLIC4_HUMAN]	Q9Y696	32.01	5	5	28.7537	Q9Y696	4.35	1	1	28.7537	K212; K146; K199; K130; K62; K194;	Cytoplasm /Nucleus	ion channel
ALDH18A1	Delta-1-pyrroline-5-carboxylate synthase OS=Homo sapiens GN=ALDH18A1 PE=1 SV=2 - [P5CS_HUMAN]	P54886	8.06	5	5	87.2475	P54886	4.28	3	3	87.2475	K424; K662; K300; K347;	Cytoplasm	kinase
RPA1	Replication protein A 70 kDa DNA-binding subunit OS=Homo sapiens GN=RPA1 PE=1 SV=2 - [RFA1_HUMAN]	P27694	10.49	5	5	68.0953	P27694	4.87	2	2	68.0953	K410; K577; K443; K163; K196; K588; K167; K553; K595; K489; K458; K157; K431; K22; K244; K367; K183; K88;	Nucleus	other
FDPS	Farnesyl pyrophosphate synthase OS=Homo sapiens GN=FDPS PE=1 SV=4 - [FPPS_HUMAN]	P14324	31	5	5	48.245	P14324	2.15	1	1	48.245	K359; K353; K112; K142; K332; K123; K210;	Cytoplasm	enzyme
PAFAH1B1	Platelet-activating factor acetylhydrolase IB subunit alpha (Fragment) OS=Homo sapiens GN=PAFAH1B1 PE=1 SV=1 - [I3L3N5_HUMAN]	I3L3N5	27.46	5	5	23.6755	P43034	6.59	2	2	46.6082	K33; K76; K147; K88;	Cytoplasm /Membrane
CANX	Isoform 2 of Calnexin OS=Homo sapiens GN=CANX	P27824-2	7.97	4	4	71.458	P27824-2	1.59	1	1	71.458	K516; K137; K170; K103; K547; K515; K525; K401; K227; K118; K87; K458; K398; K537; K182;
FLG2	Filaggrin-2 OS=Homo sapiens GN=FLG2 PE=1 SV=1 - [FILA2_HUMAN]	Q5D862	6.02	4	4	247.928	Q5D862	0.46	1	1	247.928	N/A	Cytoplasm	other
HACD3	Very-long-chain (3R)-3-hydroxyacyl-[acyl-carrier protein] dehydratase 3 OS=Homo sapiens GN=PTPLAD1 PE=1 SV=2 - [HACD3_HUMAN]	Q9P035	16.85	4	4	43.1316	B4DRF4	6.84	1	1	36.407	K98; K43; K130; K319;	Cytoplasm	enzyme
LANCL1	LanC-like protein 1 OS=Homo sapiens GN=LANCL1 PE=1 SV=1	O43813	9.77	4	4	45.254	O43813	2.01	1	1	45.254	K142; K128; K15;
LTA4H	Leukotriene A-4 hydrolase OS=Homo sapiens GN=LTA4H PE=1 SV=2 - [LKHA4_HUMAN]	P09960	12.12	4	4	69.2412	P09960	1.8	1	1	69.2412	K593; K414; K20; K230; K573; K418; K73; K480;	Cytoplasm	enzyme
LUC7L3	Cisplatin resistance-associated overexpressed protein, isoform CRA_b OS=Homo sapiens GN=LUC7L3 PE=1 SV=1	J3KPP4	6.54	4	4	58.185	J3KPP4	2.45	2	2	58.185	N/A
N/A	Uncharacterized protein (Fragment) OS=Homo sapiens PE=4 SV=1 - [M0QYT0_HUMAN]	M0QYT0	18.07	4	4	35.9916	M0QYT0	14.02	3	3	35.9916	K35; K144; K150;
PDHA1	Isoform 4 of Pyruvate dehydrogenase E1 component subunit alpha, somatic form, mitochondrial OS=Homo sapiens GN=PDHA1	P08559-4	9.11	4	4	47.549	P08559-4	2.1	1	1	47.549	K392;
PPP1R10	Serine/threonine-protein phosphatase 1 regulatory subunit 10 OS=Homo sapiens GN=PPP1R10 PE=1 SV=1 - [PP1RA_HUMAN]	Q96QC0	6.49	4	4	98.996	Q96QC0	1.91	1	1	98.996	K239; K33; K13;	Nucleus	other
PPP2CA	Serine/threonine-protein phosphatase 2A catalytic subunit alpha isoform OS=Homo sapiens GN=PPP2CA PE=1 SV=1	P67775	11.33	4	4	35.571	P67775	2.59	1	1	35.571	K34; K136; K21; K36; K8; K283; K41; K29; K74;
PSMD12	26S proteasome non-ATPase regulatory subunit 12 OS=Homo sapiens GN=PSMD12 PE=1 SV=3 - [PSD12_HUMAN]	O00232	9.87	4	4	52.8706	O00232	2.85	1	1	52.8706	K153; K221; K52; K212; K179; K147; K160; K330; K121; K448;	Cytoplasm	other
ACAT2	Acetyl-CoA acetyltransferase, cytosolic OS=Homo sapiens GN=ACAT2 PE=1 SV=2 - [THIC_HUMAN]	Q9BWD1	25.95	4	4	41.3244	Q9BWD1	2.52	1	1	41.3244	K264; K331;	Cytoplasm /Nucleus	enzyme
CAND1	Cullin-associated NEDD8-dissociated protein 1 OS=Homo sapiens GN=CAND1 PE=1 SV=2 - [CAND1_HUMAN]	Q86VP6	4.63	4	4	136.289	Q86VP6	5.82	5	5	136.289	K373; K1037; K403; K40; K132; K14; K826; K51; K255; K55; K20; K630; K60;	Cytoplasm	transcription regulator
MIF	Macrophage migration inhibitory factor OS=Homo sapiens GN=MIF PE=1 SV=4 - [MIF_HUMAN]	P14174	25.23	4	4	12.4682	P14174	31.32	4	4	12.4682	K78	Extracellular Space	cytokine
PRPF19	Pre-mRNA-processing factor 19 OS=Homo sapiens GN=PRPF19 PE=1 SV=1 - [PRP19_HUMAN]	Q9UMS4	38.05	4	4	55.146	Q9UMS4	1.39	1	1	55.146	K428; K266; K380; K244; K122;	Nucleus	other
SERPINH1	Serpin H1 (Fragment) OS=Homo sapiens GN=SERPINH1 PE=2 SV=1 - [E9PJH8_HUMAN]	P50454	37.55	4	4	46.411	P50454	3.11	1	1	46.411	K184; K207; K250; K39; K380; K94; K319;	Extracellular Space	other
TRAP1	Heat shock protein 75 kDa, mitochondrial OS=Homo sapiens GN=TRAP1 PE=2 SV=1 - [F5H897_HUMAN]	F5H897	7.12	2	4	74.2207	I3L239	6.51	1	1	24.915	K699; K109;
WDR1	WD repeat-containing protein 1 OS=Homo sapiens GN=WDR1 PE=1 SV=4 - [WDR1_HUMAN]	O75083	13.59	4	4	66.1519	D6RD66	4.08	1	1	26.7806	K38; K7; K405; K256; K223; K21; K115; K219; K484; K95; K480; K28; K362; K90;
MAT2A	S-adenosylmethionine synthase isoform type-2 OS=Homo sapiens GN=MAT2A PE=1 SV=1 - [METK2_HUMAN]	P31153	16.11	4	4	43.6333	P31153	3.8	1	1	43.6333	K289; K307; K81; K234; K97; K351; K350; K228; K367; K88;	Cytoplasm
MCM2	DNA replication licensing factor MCM2 (Fragment) OS=Homo sapiens GN=MCM2 PE=3 SV=1 - [H0Y8E6_HUMAN]	H0Y8E6	7.13	4	4	94.0497	H0Y8E6	2.88	2	2	94.0497	K462; K492; K476; K613; K178; K469; K591;	Nucleus	enzyme
PCNA	Proliferating cell nuclear antigen OS=Homo sapiens GN=PCNA PE=1 SV=1 - [PCNA_HUMAN]	P12004	21.45	4	4	28.7503	P12004	37.16	8	8	28.7503	K254; K80; K248; K110; K77; K13; K14; K164; K181; K168	Nucleus	enzyme
U2AF2	Splicing factor U2AF 65 kDa subunit OS=Homo sapiens GN=U2AF2 PE=4 SV=1 - [K7ENG2_HUMAN]	K7ENG2	14.28	4	4	33.8799	K7ENG2	3.91	1	1	33.8799	K286;	Nucleus	other
ADAR	Isoform 4 of Double-stranded RNA-specific adenosine deaminase OS=Homo sapiens GN=ADAR	P55265-4	2.29	3	3	140.749	P55265-4	0.71	1	1	140.749	K595; K443; K665; K757;
BLVRA	Biliverdin reductase A OS=Homo sapiens GN=BLVRA PE=1 SV=2 - [BIEA_HUMAN]	P53004	9.46	3	3	33.4073	P53004	13.85	3	3	33.4073	K253; K234; K248; K219; K261; K269;	Cytoplasm	enzyme
CPNE3	Copine-3 OS=Homo sapiens GN=CPNE3 PE=1 SV=1 - [CPNE3_HUMAN]	O75131	10.61	3	3	60.0921	O75131	1.68	1	1	60.0921	K136; K184; K262; K158; K125; K167; K61;	Cytoplasm /Nucleus	kinase
ELAVL1	ELAV-like protein 1 OS=Homo sapiens GN=ELAVL1 PE=1 SV=2 - [ELAV1_HUMAN]	Q15717-2	8.78	3	3	38.972	Q15717	10.79	3	3	36.0692	K50; K55; K191; K99; K218; K320; K313; K92; K77; K147; K72; K104; K120;	Cytoplasm /Nucleus
FUBP3	Far upstream element-binding protein 3 OS=Homo sapiens GN=FUBP3 PE=1 SV=2	Q96I24	5.42	2	3	61.602	Q96I24	1.4	1	1	61.602	K87; K525; K57; K378;
MDH2	Malate dehydrogenase, mitochondrial OS=Homo sapiens GN=MDH2 PE=1 SV=3 - [MDHM_HUMAN]	P40926	13.91	3	3	35.4807	E9PDB2	12.84	2	2	30.8552	K239; K307; K185; K78; K314; K301; K74; K241;	Mitochondrion
PSIP1	PC4 and SFRS1-interacting protein OS=Homo sapiens GN=PSIP1 PE=1 SV=1 - [PSIP1_HUMAN]	O75475	5.66	3	3	60.067	O75475	5.29	2	2	60.0667	K34; K283; K215; K29;	Nucleus	other
RAB10	Ras-related protein Rab-10 OS=Homo sapiens GN=RAB10 PE=1 SV=1 - [RAB10_HUMAN]	P61026	16.5	1	3	22.5266	P61026	5.5	1	1	22.5266	K102; K154; K177;	Cytoplasm	enzyme
RANBP1	Ran-specific GTPase-activating protein OS=Homo sapiens GN=RANBP1 PE=1 SV=1	F6WQW2	11.15	3	3	31.884	F6WQW2	7.19	2	2	31.884	K100; K18; K133; K61;
SLC25A3	Phosphate carrier protein, mitochondrial OS=Homo sapiens GN=SLC25A3 PE=2 SV=1 - [F8VVM2_HUMAN]	F8VVM2	14.51	3	3	36.1376	F8VVM2	6.24	2	2	36.1376	K205; K98; K213; K208;	Cytoplasm	transporter
SNRNP70	U1 small nuclear ribonucleoprotein 70 kDa OS=Homo sapiens GN=SNRNP70 PE=1 SV=2	P08621	8.7	3	3	51.526	P08621	2.06	1	1	51.526	K103; K87; K27; K130; K346;
SRRT	Serrate RNA effector molecule homolog OS=Homo sapiens GN=SRRT PE=1 SV=1 - [SRRT_HUMAN]	Q9BXP5	5.02	3	3	100.604	Q9BXP5	3.31	2	2	100.604	K279; K526; K758;	Cytoplasm /Nucleus
TLN1	Talin-1 OS=Homo sapiens GN=TLN1 PE=1 SV=3	Q9Y490	1.26	3	3	269.599	Q9Y490	0.39	1	1	269.599	K2021; K1541;
GLO1	Lactoylglutathione lyase OS=Homo sapiens GN=GLO1 PE=1 SV=4 - [LGUL_HUMAN]	Q04760	18.48	3	3	20.7642	Q04760	20.11	2	2	20.7642	K140; K148; K88;	Cytoplasm	enzyme
PNP	Purine nucleoside phosphorylase OS=Homo sapiens GN=PNP PE=1 SV=2 - [PNPH_HUMAN]	P00491	14.15	3	3	32.0972	G3V2H3	11.83	1	1	10.4651	K22; K179; K95; K265; K183; K211;	Nucleus	enzyme
PPP1CA	Serine/threonine-protein phosphatase (Fragment) OS=Homo sapiens GN=PPP1CA PE=1 SV=1 - [E9PMD7_HUMAN]	E9PMD7	14.23	3	3	28.8793	E9PMD7	3.16	1	1	28.8793	K238; K357; K402; K335; K244; K195; K210; K271
SEPT7	Septin-7 OS=Homo sapiens GN=SEPT7 PE=2 SV=1 - [F5GZE5_HUMAN]	F5GZE5	13.55	2	3	26.6448	H0Y3Y4	3.49	1	1	43.0092	N/A
CPSF7	Cleavage and polyadenylation-specificity factor subunit 7 (Fragment) OS=Homo sapiens GN=CPSF7 PE=2 SV=1 - [F5H669_HUMAN]	Q8N684-3	15.11	3	3	56.341	Q8N684-3	2.33	1	1	56.341	K148;	Nucleus	other
DDX1	ATP-dependent RNA helicase DDX1 OS=Homo sapiens GN=DDX1 PE=1 SV=2 - [DDX1_HUMAN]	Q92499	5.94	3	3	82.38	Q92499	1.22	1	1	82.38	K288; K307; K358; K172; K281; K90;	Nucleus	enzyme
FAM98A	Protein FAM98A OS=Homo sapiens GN=FAM98A PE=1 SV=1 - [E9PH82_HUMAN]	E9PH82	13.15	3	3	34.4091	E9PH82	3.85	1	1	34.4091	K324;	Cytoplasm
GSPT1	Eukaryotic peptide chain release factor GTP-binding subunit ERF3A (Fragment) OS=Homo sapiens GN=GSPT1 PE=2 SV=1 - [H3BSV8_HUMAN]	P15170-3	14.13	3	3	68.656	P15170-3	1.57	1	1	68.656	K490; K448;	Cytoplasm	translation regulator
NEDD8	NEDD8 OS=Homo sapiens GN=NEDD8 PE=4 SV=1 - [F8VSA6_HUMAN]	F8VSA6	58.81	3	3	5.8632	Q15843	67.28	3	3	9.06595	K33; K48; K54; K6; K22; K27; K11; K60;
PBXIP1	Pre-B-cell leukemia transcription factor-interacting protein 1 OS=Homo sapiens GN=PBXIP1 PE=2 SV=1 - [B4E1J0_HUMAN]	B4E1J0	6.34	3	3	62.6295	H0Y400	9.94	5	5	21.7761	K634;	Nucleus	transcription regulator
PSMD2	26S proteasome non-ATPase regulatory subunit 2 OS=Homo sapiens GN=PSMD2 PE=2 SV=1 - [E9PCS3_HUMAN]	E9PCS3	4.97	3	3	82.1407	E9PCS3	2	1	1	82.1407	K238; K184; K191;	Cytoplasm	other
SND1	Staphylococcal nuclease domain-containing protein 1 OS=Homo sapiens GN=SND1 PE=1 SV=1 - [SND1_HUMAN]	Q7KZF4	4.4	3	3	101.934	Q7KZF4	0.99	1	1	101.934	K71; K848; K339; K513; K886; K515; K739; K857; K193; K641; K249; K873; K366; K177;	Nucleus	enzyme
ACTR3	Actin-related protein 3 OS=Homo sapiens GN=ACTR3 PE=1 SV=3 - [ARP3_HUMAN]	P61158	11.03	2	2	47.341	F8WEW2	43.33	2	2	3.59172	K69; K99; K42; K348; K225; K75; K254; K359; K251; K53; K244; K265; K361; K240;	Cytoplasm /Membrane	other
CDK1	Cyclin-dependent kinase 1 OS=Homo sapiens GN=CDK1 PE=1 SV=3 - [CDK1_HUMAN]	P06493	10.77	2	2	34.0739	E5RIU6	13.23	2	2	21.7245	K139; K89; K6; K134; K143; K205	Cytoplasm /Nucleus	kinase
CHCHD3	MICOS complex subunit MIC19 OS=Homo sapiens GN=CHCHD3 PE=1 SV=1	F8WAR4	6.64	2	2	27.718	F8WAR4	3.73	1	1	27.718	K172; K63; K166; K195;
CHD8	Chromodomain-helicase-DNA-binding protein 8 OS=Homo sapiens GN=CHD8 PE=1 SV=5 - [CHD8_HUMAN]	Q9HCK8	1.7	2	2	290.338	Q9HCK8	0.85	1	1	290.338	K270;	Nucleus	enzyme
CTTN	Isoform 2 of Src substrate cortactin OS=Homo sapiens GN=CTTN	Q14247-2	3	2	2	70.915	Q14247-2	1.58	1	1	70.915	K171; K87; K272; K235; K336; K144; K161; K124; K198; K208; K181;
FUBP1	Far upstream element-binding protein 1 (Fragment) OS=Homo sapiens GN=FUBP1 PE=2 SV=1 - [C9JSZ1_HUMAN]	E9PEB5	2.75	1	2	68.861	E9PEB5	1.22	1	1	68.861	K446; K230;	Nucleus	transcription regulator
GLRX3	Glutaredoxin-3 OS=Homo sapiens GN=GLRX3 PE=1 SV=2 - [GLRX3_HUMAN]	O76003	11.04	2	2	37.4082	O76003	3.58	1	1	37.4082	K92; K240;	Cytoplasm	enzyme
H2AFY	Core histone macro-H2A.1 OS=Homo sapiens GN=H2AFY PE=1 SV=4 - [H2AY_HUMAN]	O75367	18.03	2	2	39.5925	O75367	27.42	7	7	39.5925	K117; K307; K18; K116; K235; K251; K323; K189; K295; K123; K167; K121;	Nucleus	other
HMGN2	Non-histone chromosomal protein HMG-17 OS=Homo sapiens GN=HMGN2 PE=1 SV=3	P05204	20	2	2	9.387	P05204	13.33	1	1	9.387	K64; K82; K76; K90, K11
LMAN2	Vesicular integral-membrane protein VIP36 OS=Homo sapiens GN=LMAN2 PE=1 SV=1	Q12907	5.62	2	2	40.203	Q12907	2.81	1	1	40.203	K126; K300; K303;
LMNA	Prelamin-A/C OS=Homo sapiens GN=LMNA PE=1 SV=1 - [Q3BDU5_HUMAN]	Q5TCI8	4.28	2	2	55.729	Q3BDU5	1.85	1	1	55.6048	K171; K201; K311; K144; K78; K108; K265; K208; K270; K135; K181;
LUC7L	Putative RNA-binding protein Luc7-like 1 OS=Homo sapiens GN=LUC7L PE=1 SV=1	Q9NQ29	5.12	1	2	43.701	Q9NQ29	3.23	1	1	43.701	N/A
MCCC2	Methylcrotonoyl-CoA carboxylase beta chain, mitochondrial OS=Homo sapiens GN=MCCC2 PE=1 SV=1	Q9HCC0	4.44	2	2	61.294	Q9HCC0	1.6	1	1	61.294	K512; K506; K420;
PGM3	Isoform 3 of Phosphoacetylglucosamine mutase OS=Homo sapiens GN=PGM3	O95394-4	3.86	2	2	62.902	O95394-4	1.58	1	1	62.902	K8;
RAB1B	Ras-related protein Rab-1B OS=Homo sapiens GN=RAB1B PE=2 SV=1 - [E9PLD0_HUMAN]	E9PLD0	17.16	1	2	18.4714	E9PLD0	9.47	1	1	18.4714	K116;	Membrane
RBM4	RNA-binding protein 4 OS=Homo sapiens GN=RBM4 PE=1 SV=1	Q9BWF3	6.59	2	2	40.289	Q9BWF3	4.67	2	2	40.289	K3; K139
RTCB	tRNA-splicing ligase RtcB homolog OS=Homo sapiens GN=RTCB PE=1 SV=1	Q9Y3I0	4.55	2	2	55.175	Q9Y3I0	1.78	1	1	55.175	K492; K206; K140; K308; K158; K67; K366; K496; K14; K465;
SLC1A2	Excitatory amino acid transporter 2 OS=Homo sapiens GN=SLC1A2 PE=1 SV=2	P43004	2.79	2	2	62.064	P43004	2.61	1	1	62.064	K566; K554; K155; K26; K379; K514; K522; K494; K9;
SRSF9	Serine/arginine-rich-splicing factor 9 (Fragment) OS=Homo sapiens GN=SRSF9 PE=1 SV=5 - [H0YIB4_HUMAN]	Q13242	8.14	2	2	25.526	H0YIB4	8.18	1	1	12.8294	K169; K155; K36; K128; K28;
TARDBP	TAR DNA-binding protein 43 (Fragment) OS=Homo sapiens GN=TARDBP PE=4 SV=2 - [K7EL26_HUMAN]	Q13148	6.52	2	2	44.711	K7EL26	20.39	2	2	7.04662	K102; K114; K140; K263; K145; K95; K176; K160; K192; K121; K181;	Nucleus	transcription regulator
U2AF1	Splicing factor U2AF 35 kDa subunit OS=Homo sapiens GN=U2AF1 PE=1 SV=3	Q01081	8.75	2	2	27.854	Q01081	5.42	1	1	27.854	K175; K125;
UBA2	SUMO-activating enzyme subunit 2 OS=Homo sapiens GN=UBA2 PE=1 SV=2 - [SAE2_HUMAN]	Q9UBT2	4.06	2	2	71.1792	U3KQ55	19.93	2	2	5.52796	K324; K253; K257; K65; K472; K336; K77; K245; K271; K316; K420; K467; K241; K236	Cytoplasm /Nucleus
UBE2T	Ubiquitin-conjugating enzyme E2 T OS=Homo sapiens GN=UBE2T PE=1 SV=1 - [UBE2T_HUMAN]	Q9NPD8	8.63	2	2	22.5066	Q9NPD8	36.04	18	18	22.5066	K48; K156; K191; K182; K180; K91; K95	Nucleus	enzyme
GMPS	GMP synthase [glutamine-hydrolyzing] OS=Homo sapiens GN=GMPS PE=1 SV=1 - [GUAA_HUMAN]	P49915	3.18	2	2	76.667	P49915	3.46	2	2	76.667	K65; K412; K457; K9; K182; K183; K165; K389;	Cytoplasm
IRF2BP2	Interferon regulatory factor 2-binding protein 2 OS=Homo sapiens GN=IRF2BP2 PE=1 SV=2 - [I2BP2_HUMAN]	Q7Z5L9	5.46	2	2	60.9867	Q7Z5L9	1.7	1	1	60.9867	K89	Nucleus	transcription regulator
LBR	Lamin-B receptor OS=Homo sapiens GN=LBR PE=1 SV=2 - [LBR_HUMAN]	Q14739	10.13	2	2	70.658	C9JXK0	3.76	1	1	24.2696	K116; K190; K601; K123; K107;	Nucleus /Membrane
NDUFA4	NADH dehydrogenase [ubiquinone] 1 alpha subcomplex subunit 4 OS=Homo sapiens GN=NDUFA4 PE=1 SV=1 - [NDUA4_HUMAN]	O00483	24.69	2	2	9.36391	O00483	12.35	1	1	9.36391	K55; K63; K73; K75;	Mitochondrion /Membrane	enzyme
PLS3	Plastin-3 OS=Homo sapiens GN=PLS3 PE=4 SV=1 - [F2Z2Z9_HUMAN]	F2Z2Z9	60.12	2	2	4.76831	A0A0A0MSQ0	3.89	2	2	69.2906	K611; K168; K382; K135;	Cytoplasm	other
RPL36	60S ribosomal protein L36 OS=Homo sapiens GN=RPL36 PE=1 SV=3 - [RL36_HUMAN]	Q9Y3U8	22.86	2	2	12.2459	Q9Y3U8	44.3	4	4	12.2459	K62; K35, K66	Cytoplasm	other
RPS2	40S ribosomal protein S2 (Fragment) OS=Homo sapiens GN=RPS2 PE=3 SV=1 - [H0YEN5_HUMAN]	H0YEN5	12.3	2	2	21.1404	H0YEN5	6.15	1	1	21.1404	K159; K148;	Cytoplasm	other
SLC39A14	Zinc transporter ZIP14 (Fragment) OS=Homo sapiens GN=SLC39A14 PE=2 SV=1 - [E5RFZ8_HUMAN]	E5RFZ8	28.09	2	2	9.62615	E5RFZ8	28.09	2	2	9.62615	K267; K63;	Plasma Membrane	transporter
TPM1	Tropomyosin alpha-1 chain (Fragment) OS=Homo sapiens GN=TPM1 PE=2 SV=1 - [H0YL80_HUMAN]	H0YL80	29.42	2	2	8.00908	H0YL80	14.71	1	1	8.00908	K118;
TWF1	Twinfilin-1 (Fragment) OS=Homo sapiens GN=TWF1 PE=2 SV=1 - [F8VS81_HUMAN]	F8VS81	8.94	2	2	33.387	F8VS81	4.47	1	1	33.387	K192;	Cytoplasm	kinase
TXN	Thioredoxin OS=Homo sapiens GN=TXN PE=1 SV=3 - [THIO_HUMAN]	P10599	23.81	2	2	11.7297	P10599	19.05	1	1	11.7297	K39; K96; K8; K94;	Cytoplasm	enzyme
WAC	WW domain-containing adapter protein with coiled-coil OS=Homo sapiens GN=WAC PE=1 SV=3 - [WAC_HUMAN]	Q9BTA9	7.11	2	2	70.6811	Q9BTA9	1.85	1	1	70.6811	K486; K466;	Nucleus	other
ACACA	Acetyl-CoA carboxylase 1 OS=Homo sapiens GN=ACACA PE=1 SV=2 - [ACACA_HUMAN]	Q13085	0.55	1	1	265.385	Q59FY4	1.1	1	1	114.546	K1681;
ACTN1	Alpha-actinin-1 (Fragment) OS=Homo sapiens GN=ACTN1 PE=4 SV=1 - [H0YJ11_HUMAN]	H0YJ11	5.8	1	1	24.3582	H9KV75	2.68	2	2	94.7657	K35; K398; K633;
ADSL	Adenylosuccinate lyase OS=Homo sapiens GN=ADSL PE=1 SV=1	A0A0A6YY92	7.09	1	1	56.181	A0A0A6YY92	4.42	2	2	56.181	K170; K276; K229; K75; K284;
AKR7A2	Aflatoxin B1 aldehyde reductase member 2 OS=Homo sapiens GN=AKR7A2 PE=1 SV=3	O43488	5.29	1	1	39.564	O43488	5.29	1	1	39.564	K236; K128;
AZGP1	Zinc-alpha-2-glycoprotein OS=Homo sapiens GN=AZGP1 PE=2 SV=1 - [C9JEV0_HUMAN]	P25311	3.36	1	1	34.237	C9JEV0	5.73	1	1	26.3372	K174; K186; K160; K219; K236; K240;	Extracellular Space	transporter
C10orf76	UPF0668 protein C10orf76 OS=Homo sapiens GN=C10orf76 PE=2 SV=1 - [CJ076_HUMAN]	Q5T2E6	1.31	1	1	78.6594	Q6ZUT1-2	3.41	1	1	34.176	K635; K383; K62; K657;	Membrane
C11orf57	Uncharacterized protein C11orf57 (Fragment) OS=Homo sapiens GN=C11orf57 PE=2 SV=1 - [E9PQL5_HUMAN]	E9PQL5	10.99	1	1	10.8835	Q6ZUT1-2	3.41	1	1	34.176	K174; K186; K160; K219; K236; K240;
C12orf10	UPF0160 protein MYG1, mitochondrial OS=Homo sapiens GN=C12orf10 PE=2 SV=1 - [F8VR84_HUMAN]	F8VR84	4.69	1	1	24.043	F8VR84	4.69	1	1	24.043	N/A	Nucleus	other
CASP12	Inactive caspase-12 OS=Homo sapiens GN=CASP12 PE=2 SV=1 - [D6RJG1_HUMAN]	D6RJG1	7.58	1	1	31.0024	D6RJG1	7.58	1	1	31.0024	N/A
CBX5	Chromobox protein homolog 5 OS=Homo sapiens GN=CBX5 PE=1 SV=1	P45973	5.76	1	1	22.211	P45973	9.95	2	2	22.211	K102; K32; K154; K184; K143; K40; K91;
CCAR2	Cell cycle and apoptosis regulator protein 2 (Fragment) OS=Homo sapiens GN=CCAR2 PE=2 SV=1 - [E5RHJ4_HUMAN]	E5RHJ4	4.69	1	1	31.0706	E5RHJ4	7.07	3	3	31.0706	N/A
CIR1	Corepressor-interacting with RBPJ 1 (Fragment) OS=Homo sapiens GN=CIR1 PE=4 SV=1 - [H3BLY3_HUMAN]	H3BLY3	15.63	1	1	10.6823	Q86X95	1.78	1	1	52.2813	N/A
CSE1L	Exportin-2 OS=Homo sapiens GN=CSE1L PE=1 SV=3 - [XPO2_HUMAN]	P55060	1.75	1	1	110.346	P55060	2.99	2	2	110.346	K440; K925; K934; K481; K824; K165; K726;	Nucleus	transporter
DKC1	H/ACA ribonucleoprotein complex subunit 4 OS=Homo sapiens GN=DKC1 PE=1 SV=3 - [DKC1_HUMAN]	O60832	3.7	1	1	57.6378	O60832	1.95	1	1	57.638	K394; K20; K39; K57; K46; K151;	Nucleus	enzyme
DSC1	Desmocollin-1 OS=Homo sapiens GN=DSC1 PE=1 SV=2	Q08554	1.45	1	1	99.924	Q08554	1.45	1	1	99.924	K394; K20; K39; K57; K46; K151;
DYNC1I2	Cytoplasmic dynein 1 intermediate chain 2 OS=Homo sapiens GN=DYNC1I2 PE=1 SV=3	Q13409	1.57	1	1	71.412	Q13409	1.57	1	1	71.412	N/A
EDC3	Enhancer of mRNA-decapping protein 3 OS=Homo sapiens GN=EDC3 PE=1 SV=1	Q96F86	1.97	1	1	56.042	Q96F86	1.97	1	1	56.042	K426;
EIF5A2	Eukaryotic translation initiation factor 5A-2 OS=Homo sapiens GN=EIF5A2 PE=2 SV=1 - [F8WCJ1_HUMAN]	F8WCJ1	11.43	1	1	11.6799	B4E1J0	5.56	2	2	62.6295	K34; K68; K85; K39; K67; K27;	Cytoplasm	translation regulator
GPATCH8	G patch domain-containing protein 8 OS=Homo sapiens GN=GPATCH8 PE=1 SV=2 - [GPTC8_HUMAN]	Q9UKJ3	1.26	1	1	164.098	Q9UKJ3	0.6	1	1	164.098	K1322; K1338;	Other	other
H3F3B	Histone H3 (Fragment) OS=Homo sapiens GN=H3F3B PE=3 SV=1 - [K7EK07_HUMAN]	K7EK07	9.85	1	1	14.9053	K7EK07	62.81	6	6	14.9053	K19; K80; K37; K24; K57; K123; K28; K15;	Nucleus	other
LASP1	Isoform 2 of LIM and SH3 domain protein 1 OS=Homo sapiens GN=LASP1	Q14847-2	3.1	1	1	35.991	Q14847-2	2.79	1	1	35.991	K23; K96; K42; K121; K75;
LMNB1	Lamin B1, isoform CRA_a OS=Homo sapiens GN=LMNB1 PE=1 SV=1 - [A0A0D9SFE5_HUMAN]	P20700	1.71	1	1	66.368	A0A0D9SFE5	15.54	4	4	37.5583	K102; K547; K312; K379; K134; K532; K49; K528; K157; K261; K145; K182; K123; K330; K271; K209; K389; K483; K241;	Nuclear inner membrane
LMNB2	Lamin B2, isoform CRA_a OS=Homo sapiens GN=LMNB2 PE=1 SV=1	J9JID7	1.61	1	1	69.906	J9JID7	2.26	1	1	69.906	K373; K103; K306; K474; K235; K278; K500; K383; K130; K496; K73; K166; K288; K255; K113; K57; K265; K270; K150; K61; K180;
MCAT	Malonyl-CoA-acyl carrier protein transacylase, mitochondrial OS=Homo sapiens GN=MCAT PE=1 SV=2 - [FABD_HUMAN]	Q8IVS2	2.82	1	1	42.9341	Q8IVS2	2.82	1	1	42.9341	N/A	?Mitochondrion
MYO6	Unconventional myosin-VI (Fragment) OS=Homo sapiens GN=MYO6 PE=1 SV=1 - [Q5JVM0_HUMAN]	Q5JVM0	6.32	1	1	20.5886	E7EW20	0.62	1	1	148.742	K1067; K1132; K648; K750; K886; K196; K646; K425; K1081; K782; K993; K755; K1110; K897; K1183;	Cytoplasm	other
NPEPPS	Uncharacterized protein OS=Homo sapiens GN=NPEPPS PE=2 SV=1 - [B7Z463_HUMAN]	B7Z463	1.19	1	1	94.4559	P55786	0.98	1	1	103.211	K155; K234; K293; K455; K829; K208; K287; K467;	Cytoplasm	peptidase
NPLOC4	Nuclear protein localization protein 4 homolog OS=Homo sapiens GN=NPLOC4 PE=2 SV=1 - [B4DG89_HUMAN]	Q8TAT6-2	1.62	1	1	69.417	B4DG89	3.81	2	2	51.5168	K68; K307; K260; K431; K243; K302;	Nucleus	other
NUMA1	Nuclear mitotic apparatus protein 1 OS=Homo sapiens GN=NUMA1 PE=1 SV=2	Q14980	0.47	1	1	238.115	Q14980	0.57	1	1	238.115	K908; K267; K386; K891; K1330; K1573; K1708;
OAT	Ornithine aminotransferase, mitochondrial OS=Homo sapiens GN=OAT PE=1 SV=1 - [OAT_HUMAN]	P04181	2.28	1	1	48.504	P04181	2.28	1	1	48.5042	K32; K49; K374; K392; K66; K362; K405;	Mitochondrion
OXCT1	Succinyl-CoA:3-ketoacid coenzyme A transferase 1, mitochondrial OS=Homo sapiens GN=OXCT1 PE=1 SV=1	P55809	3.46	1	1	56.122	P55809	9.62	2	2	56.122	K421;
PGAM5	Serine/threonine-protein phosphatase PGAM5, mitochondrial OS=Homo sapiens GN=PGAM5 PE=4 SV=1 - [F5GXG4_HUMAN]	F5GXG4	12.14	1	1	15.9011	Q96HS1	7.27	2	2	31.985	K169; K141; K88;	Cytoplasm	enzyme
RAD23B	UV excision repair protein RAD23 homolog B (Fragment) OS=Homo sapiens GN=RAD23B PE=2 SV=1 - [Q5W0S4_HUMAN]	Q5W0S4	13.75	1	1	8.53358	P54727	30.04	6	6	43.1446	K55; K39; K46; K30; K51, K76, K78, K147
RCC2	Protein RCC2 OS=Homo sapiens GN=RCC2 PE=1 SV=2 - [RCC2_HUMAN]	Q9P258	1.92	1	1	56.0492	Q9P258	3.26	1	1	56.0492	K368; K320; K92; K377;	Nucleus	other
RHOC	Rho-related GTP-binding protein RhoC (Fragment) OS=Homo sapiens GN=RHOC PE=2 SV=1 - [Q5JR07_HUMAN]	Q5JR07	11.81	1	1	14.3753	E9PLA2	13.64	1	1	7.26273	K104;	Plasma Membrane	enzyme
RNH1	Ribonuclease H1 (Fragment) OS=Homo sapiens GN=RNH1 PE=2 SV=1 - [H0YCR7_HUMAN]	H0YCR7	6.67	1	1	30.43	E9PMJ3	13.76	2	2	20.4623	K86; K173; K283; K454; K452; K89; K287; K226;	Cytoplasm	other
RPL38	60S ribosomal protein L38 (Fragment) OS=Homo sapiens GN=RPL38 PE=3 SV=1 - [J3KSP2_HUMAN]	J3KSP2	57.14	1	1	2.55745	J3KT73	18.75	1	1	7.56027	K50; K33; K4; K55; K67; K9; K57; K52	Ribosome
RRM1	Ribonucleoside-diphosphate reductase large subunit OS=Homo sapiens GN=RRM1 PE=2 SV=1 - [F5H861_HUMAN]	F5H861	2.2	1	1	51.9721	P23921	1.26	1	1	90.013	K236; K414; K681; K471; K111; K128; K496; K376; K643; K590; K465; K17; K158; K754; K92; K24; K693; K149; K180; K689;
RTN3	Reticulon-3 OS=Homo sapiens GN=RTN3 PE=1 SV=2 - [RTN3_HUMAN]	O95197	0.78	1	1	112.541	O95197	1.07	1	1	112.541	N/A	Endoplasmic reticulum /Golgi apparatus /Membrane
S100A9	Protein S100-A9 OS=Homo sapiens GN=S100A9 PE=1 SV=1 - [S10A9_HUMAN]	P06702	11.4	1	1	13.234	P06702	49.12	4	4	13.2335	N/A	Cytoplasm	other
SENP1	Sentrin-specific protease 1 OS=Homo sapiens GN=SENP1 PE=1 SV=2 - [SENP1_HUMAN]	Q9P0U3	2.02	1	1	73.4347	Q9P0U3	2.17	1	1	73.4347	K577;	Nucleus	peptidase
SEPT11	Isoform 2 of Septin-11 OS=Homo sapiens GN=SEPT11	Q9NVA2-2	5.47	1	1	50.791	Q9NVA2-2	5.47	1	1	50.791	K336;
SF3A2	Splicing factor 3A subunit 2 OS=Homo sapiens GN=SF3A2 PE=1 SV=2	Q15428	3.02	1	1	49.224	Q15428	3.02	1	1	49.224	K48; K42; K194;
SFXN1	Sideroflexin-1 OS=Homo sapiens GN=SFXN1 PE=4 SV=1 - [S4R2X2_HUMAN]	S4R2X2	19.21	1	1	19.9051	Q9H9B4	3.11	1	1	35.5963	K305; K86; K223; K202; K72;	Mitochondrion /Membrane
SMAD4	Mothers against decapentaplegic homolog 4 OS=Homo sapiens GN=SMAD4 PE=2 SV=1 - [K7EIU8_HUMAN]	K7EIU8	4.61	1	1	50.0209	A0A087WUF3	5	1	1	23.9777	K519; K113;	Nucleus	transcription regulator
SRRM1	Serine/arginine repetitive matrix protein 1 OS=Homo sapiens GN=SRRM1 PE=1 SV=1	A9Z1X7	1.53	1	1	103.329	A9Z1X7	1.2	1	1	103.329	K49; K54;
SUMO2	Uncharacterized protein OS=Homo sapiens PE=4 SV=1 - [H7BZT4_HUMAN]	H7BZT4	14.74	1	1	10.8324	H7BZT4	12.63	1	1	10.8324	K33; K21; K42; K11; K45; K35
SUPT16H	FACT complex subunit SPT16 OS=Homo sapiens GN=SUPT16H PE=1 SV=1 - [SP16H_HUMAN]	Q9Y5B9	0.96	1	1	119.838	Q9Y5B9	1.82	2	2	119.838	K786; K513; K196; K199; K647; K497; K674; K792; K86; K426; K596; K696; K904; K663; K781; K211; K120;	Nucleus
SYN1	Synapsin-1 OS=Homo sapiens GN=SYN1 PE=1 SV=3	P17600	3.83	1	1	74.066	P17600	7.23	2	2	74.066	K238; K256; K576; K593; K179; K336; K311; K281; K128; K318;
TALDO1	Transaldolase OS=Homo sapiens GN=TALDO1 PE=1 SV=2 - [TALDO_HUMAN]	P37837	4.45	1	1	37.5165	P37837	2.67	1	1	37.516	K204; K307; K71; K277; K230; K314; K130; K258; K81; K115; K321; K219; K215; K269;	Cytoplasm	enzyme
TP53	Cellular tumor antigen p53 OS=Homo sapiens GN=TP53 PE=1 SV=1 - [A0A087X1Q1_HUMAN]	P04637	2.29	1	1	43.625	A0A087X1Q1	5.98	1	1	26.5521	K357; K291; K292; K320; K370; K321; K120;	Cytoplasm /Nucleus
TROVE2	60 kDa SS-A/Ro ribonucleoprotein OS=Homo sapiens GN=TROVE2 PE=1 SV=2 - [RO60_HUMAN]	P10155	2.42	1	1	60.6312	P10155	2.04	1	1	60.6312	K342; K49; K359; K140; K189; K227; K224;	Cytoplasm	other
UBE2C	Ubiquitin-conjugating enzyme E2 C OS=Homo sapiens GN=UBE2C PE=1 SV=1 - [UBE2C_HUMAN]	O00762	9.5	1	1	19.6399	O00762	44.65	5	5	19.6399	K119; K80; K172; K121;	Cytoplasm	enzyme
UBE2D3	Ubiquitin-conjugating enzyme E2 D3 (Fragment) OS=Homo sapiens GN=UBE2D3 PE=2 SV=1 - [D6RAW0_HUMAN]	D6RAW0	15.28	1	1	8.20811	D6RAW0	45.84	3	3	8.20811	K8;	Cytoplasm	enzyme
UBE2N	Ubiquitin-conjugating enzyme E2 N OS=Homo sapiens GN=UBE2N PE=2 SV=1 - [F8VZ29_HUMAN]	F8VZ29	11.49	1	1	9.73792	F8VZ29	40.23	7	7	9.73792	K68; K82; K24; K92; K94; K74;	Cytoplasm	enzyme
USP5	Ubiquitin carboxyl-terminal hydrolase 5 OS=Homo sapiens GN=USP5 PE=1 SV=2 - [UBP5_HUMAN]	P45974	2.21	1	1	95.7253	P45974	3.61	2	2	95.7253	K476; K64; K558; K470; K163; K585; K586; K468; K743; K406; K793; K318; K499; K357; K184; K353; K20; K836; K575; K574; K27; K418; K391; K360; K423; K845;	Cytoplasm	peptidase
LDHB	L-lactate dehydrogenase B chain OS=Homo sapiens GN=LDHB PE=1 SV=2 - [LDHB_HUMAN]	P07195	37.43	27	30	36.6151	P07195	22.55	18	19	36.6151	K308; K233; K7; K310; K77; K319; K318; K119; K82; K58; K332; K244; K60; K329;	Cytoplasm
EIF4A1	Eukaryotic initiation factor 4A-I OS=Homo sapiens GN=EIF4A1 PE=1 SV=1 - [IF4A1_HUMAN]	P60842	50.49	27	29	46.1246	P60842	61.01	7	7	46.1246	K68; K238; K237; K369; K309; K174; K381; K193; K225; K284; K118; K291; K54; K146; K177;	Cytoplasm	translation regulator
XRCC5	X-ray repair cross-complementing protein 5 OS=Homo sapiens GN=XRCC5 PE=1 SV=3 - [XRCC5_HUMAN]	P13010	42.63	26	26	82.6523	P13010	9.56	6	6	82.6523	K274; K338; K202; K545; K282; K469; K466; K347; K195; K465; K702; K565; K325; K155; K156; K144; K332; K265; K307; K443; K648; K233; K525; K439; K532; K534; K665; K660; K125; K543; K481; K363;	Nucleus
LDHA	L-lactate dehydrogenase A chain OS=Homo sapiens GN=LDHA PE=1 SV=2 - [LDHA_HUMAN]	P00338	89.16	22	25	36.6654	P00338	54.51	14	15	36.6654	K118; K155; K81; K278; K7; K232; K59; K76; K126; K243; K14; K328; K110	Cytoplasm	enzyme
DHX15	Pre-mRNA-splicing factor ATP-dependent RNA helicase DHX15 OS=Homo sapiens GN=DHX15 PE=1 SV=2 - [DHX15_HUMAN]	O43143	34.85	23	23	90.8752	O43143	12.46	8	8	90.8752	K17; K790; K234; K488; K786; K143; K491; K515; K384; K132; K407;	Nucleus	enzyme
HNRNPU	Heterogeneous nuclear ribonucleoprotein U OS=Homo sapiens GN=HNRNPU PE=1 SV=6 - [HNRPU_HUMAN]	Q00839	33.57	23	23	90.528	Q00839	26.19	12	12	90.528	K550; K551; K613; K351; K464; K463; K626; K565; K625; K564; K635; K634; K814; K332; K264; K265; K516; K509; K515; K524; K523; K186; K664; K352; K543; K663; K536; K181;	Nucleus	transporter
PARP1	Poly [ADP-ribose] polymerase 1 OS=Homo sapiens GN=PARP1 PE=1 SV=4 - [PARP1_HUMAN]	P09874	32.55	23	23	113.012	P09874	8.05	8	8	113.012	K119; K239; K394; K221; K551; K548; K564; K579; K528; K320; K337; K600; K400; K209; K637; K269;	Nucleus	enzyme
SF3B3	Splicing factor 3B subunit 3 OS=Homo sapiens GN=SF3B3 PE=1 SV=4 - [SF3B3_HUMAN]	Q15393	22.02	20	20	135.492	Q15427	3.3	1	1	44.3571	K139; K700; K942; K1191; K1206; K936; K96; K1074; K965; K75;	Nucleus	other
HNRNPL	Heterogeneous nuclear ribonucleoprotein L OS=Homo sapiens GN=HNRNPL PE=1 SV=2 - [HNRPL_HUMAN]	P14866	42.94	14	14	64.0924	P14866	13.51	5	5	64.0924	K533; K411; K277; K97; K229; K418; K527; K62; K302; K269; K568;	Cytoplasm /Nucleus
NONO	Non-POU domain-containing octamer-binding protein OS=Homo sapiens GN=NONO PE=1 SV=4 - [NONO_HUMAN]	Q15233	53.59	14	14	54.1973	Q15233	49.71	8	8	54.1973	K64; K279; K5; K99; K371; K336; K109; K198; K467; K107; K190; K249; K126; K243;	Nucleus	other
CCT8	T-complex protein 1 subunit theta OS=Homo sapiens GN=CCT8 PE=2 SV=1 - [B4DQH4_HUMAN]	B4DQH4	37.67	14	14	51.5533	H7C4C8	4.64	1	1	35.4561	K171; K440; K7; K400; K466; K152; K326; K16; K528; K20; K54; K260; K421; K62;	Cytoplasm
FLNA	Filamin-A OS=Homo sapiens GN=FLNA PE=1 SV=4	P21333	8.2	14	14	280.564	P21333	0.3	1	1	280.564	K1375; K1019; K1372; K504; K1491; K2621; K916; K2217; K2417; K906; K837; K1801; K1964; K367; K299; K1824; K2215;
RPL27A	60S ribosomal protein L27a OS=Homo sapiens GN=RPL27A PE=1 SV=2 - [RL27A_HUMAN]	P46776	39.86	13	13	16.551	P46776	34.46	14	14	16.551	K55; K77; K92; K94; K47;	Cytoplasm /Membrane
LUC7L2	Putative RNA-binding protein Luc7-like 2 OS=Homo sapiens GN=LUC7L2 PE=1 SV=2 - [LC7L2_HUMAN]	Q9Y383	35.78	10	11	46.486	Q9Y383	6.89	2	2	46.486	K40;
RAN	GTP-binding nuclear protein Ran OS=Homo sapiens GN=RAN PE=2 SV=1 - [B4DV51_HUMAN]	B4DV51	80.59	11	11	14.7216	H0YFC6	33.87	4	4	11.6712	K71; K64; K54; K11; K46; K160	Nucleus	enzyme
TCP1	T-complex protein 1 subunit alpha OS=Homo sapiens GN=TCP1 PE=1 SV=1 - [TCPA_HUMAN]	P17987	47.19	10	10	60.3056	F5H282	8.74	2	2	36.4332	K111; K199; K109; K466; K73; K499; K259; K532; K494; K541; K126; K484; K63; K538;	Cytoplasm
ACTG2	Actin, gamma-enteric smooth muscle OS=Homo sapiens GN=ACTG2 PE=1 SV=1 - [ACTH_HUMAN]	P63267	32.71	2	10	41.8498	F8WCH0	40.38	1	1	5.56671	K51; K69; K327; K114; K214; K62; K192; K316; K329;	Cytoplasm
RPS3	40S ribosomal protein S3 OS=Homo sapiens GN=RPS3 PE=2 SV=1 - [E9PPU1_HUMAN]	E9PPU1	53.61	8	8	17.3965	P23396	28.4	17	17	26.6714	K201; K141; K202; K7; K197; K8; K230; K10; K108; K227; K75; K187; K185; K18; K214; K62; K151; K90;
DHX9	ATP-dependent RNA helicase A OS=Homo sapiens GN=DHX9 PE=1 SV=4 - [DHX9_HUMAN]	Q08211	9.21	8	8	140.869	Q08211	2.99	3	3	140.869	K957; K1048; K1116; K697; K755; K146; K857;	Nucleus	enzyme
HNRNPA2B1	Heterogeneous nuclear ribonucleoproteins A2/B1 OS=Homo sapiens GN=HNRNPA2B1 PE=1 SV=2 - [ROA2_HUMAN]	P22626	37.68	7	8	37.4067	P22626	15.3	4	4	37.4067	K137; K168; K173; K22; K112; K59; K46; K104; K120;	Nucleus	other
RPL15	Ribosomal protein L15 (Fragment) OS=Homo sapiens GN=RPL15 PE=2 SV=1 - [E7EQV9_HUMAN]	E7EQV9	54.03	8	8	20.4971	E7EQV9	50.59	8	8	20.4971	K153; K140; K157; K83; K56;	Cytoplasm	other
SLC25A5	ADP/ATP translocase 2 OS=Homo sapiens GN=SLC25A5 PE=1 SV=7 - [ADT2_HUMAN]	P05141	23.49	4	6	32.8312	P05141	33.22	9	9	32.8312	K272; K33; K96; K163; K43; K10; K199; K166; K105; K23; K295; K92; K147; K245; K63; K268;	Cytoplasm	transporter
HIST1H2AH	Histone H2A type 1-H OS=Homo sapiens GN=HIST1H2AH PE=1 SV=3 - [H2A1H_HUMAN]	Q96KK5	54.68	4	6	13.8978	Q96KK5	35.94	6	14	13.8978	K119; K100; K96; K37; K126; K120;
RPLP0	60S acidic ribosomal protein P0 (Fragment) OS=Homo sapiens GN=RPLP0 PE=1 SV=1 - [F8VS58_HUMAN]	F8VS58	71.88	6	6	13.8194	F8VS58	8.26	1	1	13.8194	K16; K38; K266; K77; K92; K297; K146; K57; K264; K26; K106;	Cytoplasm
RPL7A	60S ribosomal protein L7a OS=Homo sapiens GN=RPL7A PE=1 SV=2 - [RL7A_HUMAN]	P62424	33.39	5	5	29.977	P62424	25.56	23	23	29.977	K34; K259; K48; K217; K20; K97; K37; K125; K264; K131; K245; K150; K75; K21, K212, K37, K101, K75, K151, K56, K197, K11, K185, K187	Cytoplasm	other
DDX17	Probable ATP-dependent RNA helicase DDX17 OS=Homo sapiens GN=DDX17 PE=1 SV=1	H3BLZ8	8.48	5	5	80.389	H3BLZ8	3.28	2	2	80.389	K205; K50; K53; K470; K42; K282; K451; K438;
SFPQ	Splicing factor, proline- and glutamine-rich OS=Homo sapiens GN=SFPQ PE=1 SV=2 - [SFPQ_HUMAN]	P23246	7.5	5	5	76.1016	P23246	9.96	3	3	76.1016	K279; K338; K349; K330; K421; K466; K271; K319;	Nucleus	other
HSP90B1	Endoplasmin OS=Homo sapiens GN=HSP90B1 PE=1 SV=1 - [ENPL_HUMAN]	Q96GW1	10.84	3	5	35.428	Q96GW1	3.81	1	1	35.428	K168; K682; K473; K97; K142; K586; K434; K161; K467; K75; K405; K593; K252; K671; K114; K733; K455; K95; K633; K265; K486; K663; K360; K270;	Cytoplasm	other
MATR3	Matrin-3 OS=Homo sapiens GN=MATR3 PE=1 SV=1	B3KM87	7.81	5	5	56.701	B3KM87	2.75	1	1	56.701	K836; K515; K146; K522;
HIST1H2BK	Histone H2B type 1-K OS=Homo sapiens GN=HIST1H2BK PE=1 SV=3 - [H2B1K_HUMAN]	O60814	48.41	4	4	13.8816	O60814	74.6	13	26	13.8816	K35; K117; K86; K58; K109; K47; K44; K121;	Nucleus	other
RPS8	40S ribosomal protein S8 OS=Homo sapiens GN=RPS8 PE=2 SV=1 - [Q5JR95_HUMAN]	Q5JR95	26.46	4	4	21.866	Q5JR95	62.22	9	9	21.866	K137; K173; K37; K150; K139, K140, K128, K193	Cytoplasm	other
DDX21	Nucleolar RNA helicase 2 OS=Homo sapiens GN=DDX21 PE=1 SV=5 - [DDX21_HUMAN]	Q9NR30	7.53	4	4	87.2904	Q9NR30	3.83	2	2	87.2904	K399; K459; K627; K645; K521; K222; K546; K553; K474;	Nucleus
HNRNPD	Heterogeneous nuclear ribonucleoprotein D0 (Fragment) OS=Homo sapiens GN=HNRNPD PE=1 SV=5 - [D6RF44_HUMAN]	D6RF44	37.46	4	4	12.6325	D6RF44	21.43	2	2	12.6325	K119; K114; K218; K110; K129; K197; K72; K183;
DDX5	Probable ATP-dependent RNA helicase DDX5 OS=Homo sapiens GN=DDX5 PE=4 SV=1 - [J3QR02_HUMAN]	J3QR02	18.26	4	4	11.4218	B4DLW8	5.66	3	3	60.5254	K470; K56; K437; K284; K388; K523;
EFTUD2	116 kDa U5 small nuclear ribonucleoprotein component (Fragment) OS=Homo sapiens GN=EFTUD2 PE=1 SV=1 - [K7EJ74_HUMAN]	Q15029	13.3	3	4	109.366	Q15029	1.03	1	1	109.366	K790; K409; K352; K581; K602; K405;
EPRS	Bifunctional glutamate/proline--tRNA ligase OS=Homo sapiens GN=EPRS PE=1 SV=5 - [SYEP_HUMAN]	P07814	5.89	4	4	170.483	P07814	0.6	1	1	170.483	K1375; K1132; K139; K1070; K512; K991; K472; K1503; K1435; K1009; K229; K435; K861; K1361; K288; K1389; K943; K535; K782; K1109;	Cytoplasm	enzyme
HNRNPF	Heterogeneous nuclear ribonucleoprotein F OS=Homo sapiens GN=HNRNPF PE=1 SV=3 - [HNRPF_HUMAN]	P52597	13.49	3	4	45.643	P52597	3.86	1	1	45.6429	K87; K185; K98; K200; K299; K167; K14; K224;	Nucleus	other
RPL17	60S ribosomal protein L17 (Fragment) OS=Homo sapiens GN=RPL17 PE=3 SV=1 - [J3KRB3_HUMAN]	J3KRB3	29.27	4	4	12.1853	A0A087WXM6	12.23	2	2	19.5732	K49; K86; K55; K96; K74; K121; K105; K13, K37, K124, K167, K168	Ribosome
RPL7	60S ribosomal protein L7 OS=Homo sapiens GN=RPL7 PE=3 SV=1 - [A8MUD9_HUMAN]	A8MUD9	21.64	4	4	24.4174	A8MUD9	20.19	4	4	24.4174	K84; K87; K48; K64; K37; K172; K162; K13; K88, K212, K19, K20, K77, K9, K223, K127, K124, K125, K150, K151, K56, K217, K131, K245, K20, K34, K197, K11, K75, K97, K101, K75	Nucleus	transcription regulator
RPS3A	40S ribosomal protein S3a OS=Homo sapiens GN=RPS3A PE=1 SV=1 - [D6R9B6_HUMAN]	D6R9B6	31.69	4	4	16.5256	D6R9B6	9.66	1	1	16.5256	K34; K152; K187; K249; K27; K56; K94; K46; K167; K182; K227; K240;	Cytoplasm /Nucleus
DCD	Dermcidin OS=Homo sapiens GN=DCD PE=1 SV=2 - [DCD_HUMAN]	P81605-2	20.66	3	3	12.406	P81605	44.54	5	5	11.2768	N/A	Extracellular Space	other
RPL13	60S ribosomal protein L13 OS=Homo sapiens GN=RPL13 PE=1 SV=4 - [RL13_HUMAN]	P26373	14.69	3	3	24.247	P26373	51.6	7	7	24.2465	K136; K174; K200; K145; K177; K123; K105; K24; K31; K132; K141; K209; K210
RPL11	60S ribosomal protein L11 (Fragment) OS=Homo sapiens GN=RPL11 PE=2 SV=1 - [Q5VVC9_HUMAN]	Q5VVC9	23.61	3	3	14.9138	Q5VVC9	42.47	4	4	14.9138	K50; K36; K83; K52, K67	Cytoplasm	other
RPS4X	40S ribosomal protein S4, X isoform OS=Homo sapiens GN=RPS4X PE=1 SV=2 - [RS4X_HUMAN]	P62701	11.02	3	3	29.5791	P62701	29.27	8	8	29.5791	K168; K53; K233; K22; K128; K230; K94; K63; K106; K62; K134; K211; K106
SYNCRIP	Heterogeneous nuclear ribonucleoprotein Q OS=Homo sapiens GN=SYNCRIP PE=1 SV=2	O60506	4.65	3	3	69.56	O60506	2.89	2	2	69.56	K356; K221; K117; K168; K81; K338; K336; K111; K386; K363;
CCT5	T-complex protein 1 subunit epsilon OS=Homo sapiens GN=CCT5 PE=2 SV=1 - [B4DYD8_HUMAN]	B4DYD8	10.71	3	3	49.4948	E7ENZ3	4.11	2	2	53.814	K171; K220; K35; K459; K474; K428; K229; K177; K210; K214; K275; K529	Cytoplasm	other
RPL12	60S ribosomal protein L12 OS=Homo sapiens GN=RPL12 PE=1 SV=1 - [RL12_HUMAN]	P30050	27.27	3	3	17.8075	P30050	5.45	1	1	17.8075	K48; K99; K83;	Cytoplasm /Membrane	other
RPS15A	40S ribosomal protein S15a OS=Homo sapiens GN=RPS15A PE=2 SV=1 - [I3L3P7_HUMAN]	I3L3P7	27.85	3	3	11.4702	I3L3P7	28	2	2	11.4702	K84; K19; K32; K71; K124; K12; K88; K60;	Cytoplasm	other
RPS16	40S ribosomal protein S16 OS=Homo sapiens GN=RPS16 PE=3 SV=1 - [M0R210_HUMAN]	M0R210	31.93	3	3	14.41	F8WCJ1	22	2	2	11.6799	K50; K33; K4; K60; K109, K26	Cytoplasm	other
RPS20	40S ribosomal protein S20 OS=Homo sapiens GN=RPS20 PE=1 SV=1 - [G3XAN0_HUMAN]	G3XAN0	29.31	3	3	7.24285	G3XAN0	18.75	1	1	7.24285	K51; K49; K4; K8; K59; K30;	Cytoplasm
RPS6	40S ribosomal protein S6 OS=Homo sapiens GN=RPS6 PE=2 SV=1 - [A2A3R7_HUMAN]	A2A3R7	24.22	3	3	10.4084	A2A3R7	28.57	2	2	10.4084	K14; K211, K119, K116, K203, K30	Cytoplasm	other
SET	Protein SET OS=Homo sapiens GN=SET PE=1 SV=3 - [SET_HUMAN]	Q01105	11.38	3	3	33.4687	Q01105	14.45	4	4	33.4687	K68; K154; K83; K172; K167; K132; K150; K189, K177	Nucleus	phosphatase
BCLAF1	Bcl-2-associated transcription factor 1 OS=Homo sapiens GN=BCLAF1 PE=1 SV=2	Q9NYF8	1.96	2	2	106.059	Q9NYF8	2.83	3	3	106.059	K567; K593; K517; K332; K421; K622; K845;
RPL18	60S ribosomal protein L18 (Fragment) OS=Homo sapiens GN=RPL18 PE=2 SV=1 - [F8VUA6_HUMAN]	F8VUA6	20	2	2	14.5201	P07900	5.6	1	3	84.6067	K119; K49; K99; K97; K30; K11, K19, K41, K51, K80, K90, K121, K132, K166	Cytoplasm	other
RPL23A	60S ribosomal protein L23a OS=Homo sapiens GN=RPL23A PE=3 SV=1 - [K7EMA7_HUMAN]	K7EMA7	37.14	2	2	7.91839	P62750	30	8	8	17.6841	K29; K14, K43, K7, K110, K103, K115, K152, K123, K134, K70, K135	Ribosome
RPL4	60S ribosomal protein L4 (Fragment) OS=Homo sapiens GN=RPL4 PE=2 SV=1 - [H3BTP7_HUMAN]	H3BTP7	17.52	2	2	18.806	H3BM89	19.99	5	5	37.6332	K20; K364, K368, K172, K173, K294, K259, K353, K368, K165	Cytoplasm /Nucleus
RPS23	40S ribosomal protein S23 OS=Homo sapiens GN=RPS23 PE=1 SV=3 - [RS23_HUMAN]	P62266	14.35	2	2	15.7977	P62266	41.25	5	5	15.7977	K48; K54; K37; K135; K108, K124, K76	Cytoplasm	translation regulator
ANXA2	Annexin A2 (Fragment) OS=Homo sapiens GN=ANXA2 PE=2 SV=1 - [H0YNB8_HUMAN]	H0YNB8	24.08	2	2	5.12151	H0YKZ7	22.69	4	4	13.0018	K204; K313; K47; K104; K152; K324; K49; K115; K157; K212; K266; K148; K28; K302;
ATXN2	Ataxin-2 (Fragment) OS=Homo sapiens GN=ATXN2 PE=4 SV=1 - [H0YH87_HUMAN]	H0YH87	3.17	2	2	98.0546	F8VQS0	9.8	1	1	17.5372	K270;
DDX3X	ATP-dependent RNA helicase DDX3X OS=Homo sapiens GN=DDX3X PE=1 SV=3 - [DDX3X_HUMAN]	O00571	4.98	2	2	73.198	O00571	1.66	1	1	73.198	K118; K511; K335; K264; K208; K554;	Cytoplasm	enzyme
G3BP1	Ras GTPase-activating protein-binding protein 1 OS=Homo sapiens GN=G3BP1 PE=2 SV=1 - [F5H4D6_HUMAN]	Q13283	6.94	2	2	52.132	Q13283	2.36	1	1	52.132	K50; K5; K36; K59;
PRPS2	Ribose-phosphate pyrophosphokinase 2 OS=Homo sapiens GN=PRPS2 PE=1 SV=2 - [PRPS2_HUMAN]	P11908	24.12	2	2	34.747	B7Z7A9	4.37	1	1	41.4024	K34; K212; K280; K29;
RPS9	40S ribosomal protein S9 OS=Homo sapiens GN=RPS9 PE=1 SV=3 - [RS9_HUMAN]	P46781	10.31	2	2	22.5776	B5MCT8	18.7	3	3	16.6174	K139; K101; K116; K155; K66; K52; K93; K11; K91; K121; K180; K30;	Cytoplasm
RPL19	Ribosomal protein L19 OS=Homo sapiens GN=RPL19 PE=3 SV=1 - [J3QR09_HUMAN]	J3KTE4	4.64	1	1	23.233	J3QR09	61.9	6	6	23.1201	K43; K128; K46; K133; K195; K152; K186; K153; K21; K190; K144; K92; K180; K181;
RPL6	60S ribosomal protein L6 OS=Homo sapiens GN=RPL6 PE=1 SV=3 - [RL6_HUMAN]	Q02878	2.78	1	1	32.7076	Q02878	38.1	12	12	32.7076	K239; K100; K207; K237; K262; K251; K218; K131; K94; K130; K210; K285; K8, K87	Cytoplasm /Nucleus
ILF3	Interleukin enhancer-binding factor 3 OS=Homo sapiens GN=ILF3 PE=1 SV=3 - [ILF3_HUMAN]	Q12906	1.23	1	1	95.2791	Q12906	2.24	2	2	95.2791	K17; K342; K577; K100; K257; K202; K413; K332;	Cytoplasm /Nucleus
RPL23	60S ribosomal protein L23 (Fragment) OS=Homo sapiens GN=RPL23 PE=2 SV=1 - [C9JD32_HUMAN]	C9JD32	24.18	1	1	9.66339	C9JD32	46.16	2	2	9.66339	K17; K70; K39; K79; K47; K134, K135, K113, K112, K13, K67, K66, K43, K14, K7, K110, K103, K115, K152, K123	Cytoplasm	other
RPL26	60S ribosomal protein L26 (Fragment) OS=Homo sapiens GN=RPL26 PE=4 SV=1 - [J3KS10_HUMAN]	J3KS10	11.11	1	1	7.31803	J3KTJ8	59.96	6	6	11.5903	K51; K69; K103; K2; K36; K142; K77; K63; K28; K89	Cytoplasm
RPS10	40S ribosomal protein S10 OS=Homo sapiens GN=RPS10 PE=1 SV=1 - [RS10_HUMAN]	S4R435	2.45	1	1	32.576	P46783	22.42	3	3	18.8859	K139; K138; K59; K47; K107;	Cytoplasm	other
THRAP3	Thyroid hormone receptor-associated protein 3 OS=Homo sapiens GN=THRAP3 PE=1 SV=2	Q9Y2W1	1.36	1	1	108.601	Q9Y2W1	2.72	2	2	108.601	K221; K519; K470; K558; K451;
VCP	Transitional endoplasmic reticulum ATPase OS=Homo sapiens GN=VCP PE=1 SV=4 - [TERA_HUMAN]	P55072	2.48	1	1	89.2657	P55072	6.7	5	5	89.2657	K614; K336; K8; K18; K81; K217; K754; K386; K148; K211; K236; K512; K505; K651; K231; K524; K584; K312; K502; K109; K164; K45; K668; K288; K529; K251; K295; K486; K663; K658;	Cytoplasm	enzyme
FLNB	Isoform 8 of Filamin-B OS=Homo sapiens GN=FLNB	O75369-8	0.38	1	1	281.459	O75369-8	0.3	1	1	281.459	K1897; K495; K681; K1955; K1757;
HNRNPM	Heterogeneous nuclear ribonucleoprotein M (Fragment) OS=Homo sapiens GN=HNRNPM PE=4 SV=1 - [M0R0N3_HUMAN]	M0R0Y6	11.11	1	1	10.732	M0R0N3	5.8	1	1	30.1194	K239; K69; K685; K716; K651; K37; K381; K110; K345; K134; K221; K48; K698; K83; K667; K145; K126; K214; K692; K242; K690; K88; K388;	Nucleus	other
IRS4	Insulin receptor substrate 4 OS=Homo sapiens GN=IRS4 PE=1 SV=1 - [IRS4_HUMAN]	O14654	1.27	1	1	133.685	O14654	1.52	2	2	133.685	K835; K803; K618; K843; K646; K928; K240; K897;	Plasma Membrane	other
RPLP1	60S acidic ribosomal protein P1 OS=Homo sapiens GN=RPLP1 PE=1 SV=1 - [RLA1_HUMAN]	P05386	14.04	1	1	11.5067	P05386	28.08	2	2	11.5067	N/A	Cytoplasm	other
RPS11	40S ribosomal protein S11 OS=Homo sapiens GN=RPS11 PE=3 SV=1 - [M0R1H5_HUMAN]	M0R1H5	13.92	1	1	9.48013	M0R1H5	13.92	1	1	9.48013	K136; K48; K38; K59; K144; K58; K79; K12; K30; K45; K32	Cytoplasm	other
RPS25	40S ribosomal protein S25 OS=Homo sapiens GN=RPS25 PE=1 SV=1 - [RS25_HUMAN]	P62851	7.2	1	1	13.734	P62851	8.8	1	1	13.7337	K139; K138; K59; K47; K107; K25; K94
*Proteins in gray shade were not detected in control screens using xUB only, but are listed among frequently detected proteins in the CRAPome database (see Methods).
**Known ubiquitination sites listed here are from the mUbiSiDa database. The ubiquitination sites in blue fonts were detected in this study as peptides with the diGly signature, and those in italicized blue fonts were detected here but had not been archived in mUbiSiDa previously.
