# Supplementary material for: Orthogonal ubiquitin transfer identifies ubiquitination substrates under differential control by the two ubiquitin activating enzymes
Source: Nat Commun. 2017 Jan 30;8:14286. doi: 10.1038/ncomms14286 (PMC5290280; doi:10.1038/ncomms14286)
Supplement: Supplementary Data 4 — Identities of proteins purified from HEK293 cells expressing only HBT-xUB [file ncomms14286-s5.xlsx]

## Sheet: Sheet1
Supplementary Data 4: Identities of proteins purified from HEK293 cells expressing only HBT-xUB
Accession	Symbol	Description	Coverage	Unique Peptides	Peptide	MW[kDA]
P11498	PC	Pyruvate carboxylase, mitochondrial OS=Homo sapiens GN=PC PE=1 SV=2 - [PYC_HUMAN]	94.06	142	142	129.551
P05165	PCCA	Propionyl-CoA carboxylase alpha chain, mitochondrial OS=Homo sapiens GN=PCCA PE=1 SV=4	99.46	105	105	80.008
P68363	TUBA1B	Tubulin alpha-1B chain OS=Homo sapiens GN=TUBA1B PE=1 SV=1	91.35	65	95	50.12
F5H6Q2	UBC	Polyubiquitin-C (Fragment) OS=Homo sapiens GN=UBC PE=1 SV=4	96.64	76	91	13.723
P60709	ACTB	Actin, cytoplasmic 1 OS=Homo sapiens GN=ACTB PE=1 SV=1 - [ACTB_HUMAN]	97.6	75	90	41.7097
P07437	TUBB	Tubulin beta chain OS=Homo sapiens GN=TUBB PE=1 SV=2	97.8	55	81	49.639
P08238	HSP90AB1	Heat shock protein HSP 90-beta OS=Homo sapiens GN=HSP90AB1 PE=1 SV=4	98.06	49	80	83.212
P68104	EEF1A1	Elongation factor 1-alpha 1 OS=Homo sapiens GN=EEF1A1 PE=1 SV=1	93.29	72	76	50.109
P13639	EEF2	Elongation factor 2 OS=Homo sapiens GN=EEF2 PE=1 SV=4	94.18	71	72	95.277
P08107	HSPA1A	Heat shock 70 kDa protein 1A/1B OS=Homo sapiens GN=HSPA1A PE=1 SV=5	95.61	40	48	70.009
P14618	PKM	Pyruvate kinase PKM OS=Homo sapiens GN=PKM PE=1 SV=4	89.35	41	41	57.9
P11142	HSPA8	Heat shock cognate 71 kDa protein OS=Homo sapiens GN=HSPA8 PE=1 SV=1	98.03	31	40	70.854
P04406	GAPDH	Glyceraldehyde-3-phosphate dehydrogenase OS=Homo sapiens GN=GAPDH PE=1 SV=3	91.01	36	36	36.03
P12956	XRCC6	X-ray repair cross-complementing protein 6 OS=Homo sapiens GN=XRCC6 PE=1 SV=2	96.97	36	36	69.799
Q86YZ3	HRNR	Hornerin OS=Homo sapiens GN=HRNR PE=1 SV=2	37.72	34	34	282.228
Q9BQE3	TUBA1C	Tubulin alpha-1C chain OS=Homo sapiens GN=TUBA1C PE=1 SV=1	93.55	25	34	49.863
P16403	HIST1H1C	Histone H1.2 OS=Homo sapiens GN=HIST1H1C PE=1 SV=2	85.92	19	33	21.352
A0A087WVQ6	CLTC	Clathrin heavy chain 1 OS=Homo sapiens GN=CLTC PE=1 SV=1	29.35	32	32	191.936
A0A0A0MRQ5	PRDX1	Peroxiredoxin-1 OS=Homo sapiens GN=PRDX1 PE=1 SV=1	88.62	23	32	10.67
P02768	ALB	Serum albumin OS=Homo sapiens GN=ALB PE=1 SV=2 - [ALBU_HUMAN]	55.7	29	29	69.3215
P0C0S5	H2AFZ	Histone H2A.Z OS=Homo sapiens GN=H2AFZ PE=1 SV=2	91.41	15	29	13.545
B7Z2E6	YWHAZ	14-3-3 protein zeta/delta OS=Homo sapiens GN=YWHAZ PE=1 SV=1	96.48	21	28	13.977
P49327	FASN	Fatty acid synthase OS=Homo sapiens GN=FASN PE=1 SV=3	16.8	27	27	273.254
I3L0W5	YWHAE	14-3-3 protein epsilon OS=Homo sapiens GN=YWHAE PE=1 SV=1	58.16	20	27	4.513
P68371	TUBB4B	Tubulin beta-4B chain OS=Homo sapiens GN=TUBB4B PE=1 SV=1	80.68	7	26	49.799
P06733	ENO1	Alpha-enolase OS=Homo sapiens GN=ENO1 PE=1 SV=2	88.5	23	24	47.139
P62805	HIST1H4A	Histone H4 OS=Homo sapiens GN=HIST1H4A PE=1 SV=2	82.53	24	24	11.36
P10412	HIST1H1E	Histone H1.4 OS=Homo sapiens GN=HIST1H1E PE=1 SV=2	77.17	7	21	21.852
P07900-2	HSP90AA1	Isoform 2 of Heat shock protein HSP 90-alpha OS=Homo sapiens GN=HSP90AA1	31.96	11	21	98.099
P32119	PRDX2	Peroxiredoxin-2 OS=Homo sapiens GN=PRDX2 PE=1 SV=5	75.76	15	21	21.878
P21796	VDAC1	Voltage-dependent anion-selective channel protein 1 OS=Homo sapiens GN=VDAC1 PE=1 SV=2	96.8	20	21	30.754
P15924	DSP	Desmoplakin OS=Homo sapiens GN=DSP PE=1 SV=3 - [DESP_HUMAN]	7.24	20	20	331.569
Q92945	KHSRP	Far upstream element-binding protein 2 OS=Homo sapiens GN=KHSRP PE=1 SV=4	39.95	18	20	73.07
P05023	ATP1A1	Sodium/potassium-transporting ATPase subunit alpha-1 OS=Homo sapiens GN=ATP1A1 PE=1 SV=1	32.36	17	19	112.824
B5MCW2	RPL3	60S ribosomal protein L3 (Fragment) OS=Homo sapiens GN=RPL3 PE=2 SV=1 - [B5MCW2_HUMAN]	67.47	19	19	31.2236
P12277	CKB	Creatine kinase B-type OS=Homo sapiens GN=CKB PE=1 SV=1	82.17	18	18	42.617
P12235	SLC25A4	ADP/ATP translocase 1 OS=Homo sapiens GN=SLC25A4 PE=1 SV=4	73.26	16	18	33.043
Q13885	TUBB2A	Tubulin beta-2A chain OS=Homo sapiens GN=TUBB2A PE=1 SV=1	66.52	7	18	49.875
Q13263	TRIM28	Transcription intermediary factor 1-beta OS=Homo sapiens GN=TRIM28 PE=1 SV=5	30.91	17	17	88.493
P25705	ATP5A1	ATP synthase subunit alpha, mitochondrial OS=Homo sapiens GN=ATP5A1 PE=1 SV=1	77.91	15	15	59.714
P50991	CCT4	T-complex protein 1 subunit delta OS=Homo sapiens GN=CCT4 PE=1 SV=4	45.85	15	15	57.888
Q14974	KPNB1	Importin subunit beta-1 OS=Homo sapiens GN=KPNB1 PE=1 SV=2	23.54	15	15	97.108
P08670	VIM	Vimentin OS=Homo sapiens GN=VIM PE=1 SV=4	44.01	12	15	53.619
P62736	ACTA2	Actin, aortic smooth muscle OS=Homo sapiens GN=ACTA2 PE=1 SV=1	49.61	9	14	41.982
P62979	RPS27A	Ubiquitin-40S ribosomal protein S27a OS=Homo sapiens GN=RPS27A PE=1 SV=2	86.54	14	14	17.953
M0R116	ATP1A3	Sodium/potassium-transporting ATPase subunit alpha-3 OS=Homo sapiens GN=ATP1A3 PE=1 SV=1	23.3	10	12	108.209
P10809	HSPD1	60 kDa heat shock protein, mitochondrial OS=Homo sapiens GN=HSPD1 PE=1 SV=2	46.77	12	12	61.016
P00558	PGK1	Phosphoglycerate kinase 1 OS=Homo sapiens GN=PGK1 PE=1 SV=3	47.85	12	12	44.586
I3L504	EIF5A	Eukaryotic translation initiation factor 5A-1 OS=Homo sapiens GN=EIF5A PE=1 SV=1	55.91	11	11	20.49
Q15365	PCBP1	Poly(rC)-binding protein 1 OS=Homo sapiens GN=PCBP1 PE=1 SV=2	40.17	8	11	37.474
Q562R1	ACTBL2	Beta-actin-like protein 2 OS=Homo sapiens GN=ACTBL2 PE=1 SV=2	36.71	5	10	41.976
Q16555	DPYSL2	Dihydropyrimidinase-related protein 2 OS=Homo sapiens GN=DPYSL2 PE=1 SV=1	32	10	10	62.255
Q12905	ILF2	Interleukin enhancer-binding factor 2 OS=Homo sapiens GN=ILF2 PE=1 SV=2	38.19	10	10	43.035
E9PP36	RPL8	60S ribosomal protein L8 OS=Homo sapiens GN=RPL8 PE=2 SV=1 - [E9PP36_HUMAN]	78.31	10	10	16.17
P04350	TUBB4A	Tubulin beta-4A chain OS=Homo sapiens GN=TUBB4A PE=1 SV=2	36.93	5	10	49.554
P31946	YWHAB	14-3-3 protein beta/alpha OS=Homo sapiens GN=YWHAB PE=1 SV=3	39.19	6	10	28.065
P50993	ATP1A2	Sodium/potassium-transporting ATPase subunit alpha-2 OS=Homo sapiens GN=ATP1A2 PE=1 SV=1	16.85	3	9	112.193
P49368	CCT3	T-complex protein 1 subunit gamma OS=Homo sapiens GN=CCT3 PE=1 SV=4	28.27	9	9	60.495
U3KQK0	HIST1H2BN	Histone 1, H2bn, isoform CRA_b OS=Homo sapiens GN=HIST1H2BN PE=1 SV=1	45.18	9	9	18.792
P07196	NEFL	Neurofilament light polypeptide OS=Homo sapiens GN=NEFL PE=1 SV=3	34.07	8	9	61.479
P07197	NEFM	Neurofilament medium polypeptide OS=Homo sapiens GN=NEFM PE=1 SV=3	19.65	8	9	102.411
P06748	NPM1	Nucleophosmin OS=Homo sapiens GN=NPM1 PE=1 SV=2	54.97	9	9	32.555
Q13162	PRDX4	Peroxiredoxin-4 OS=Homo sapiens GN=PRDX4 PE=1 SV=1	46.82	6	9	30.521
P46777	RPL5	60S ribosomal protein L5 OS=Homo sapiens GN=RPL5 PE=1 SV=3	64.96	9	9	34.341
P29401-2	TKT	Isoform 2 of Transketolase OS=Homo sapiens GN=TKT	22.51	9	9	68.77
P61204	ARF3	ADP-ribosylation factor 3 OS=Homo sapiens GN=ARF3 PE=1 SV=2	52.5	8	8	20.588
P16402	HIST1H1D	Histone H1.3 OS=Homo sapiens GN=HIST1H1D PE=1 SV=2	37.1	5	8	22.336
A0A087WW66	PSMD1	26S proteasome non-ATPase regulatory subunit 1 OS=Homo sapiens GN=PSMD1 PE=1 SV=1	63.08	8	8	105.784
Q99832	CCT7	T-complex protein 1 subunit eta OS=Homo sapiens GN=CCT7 PE=1 SV=2	16.57	7	7	59.329
P09543	CNP	2',3'-cyclic-nucleotide 3'-phosphodiesterase OS=Homo sapiens GN=CNP PE=1 SV=2	36.35	7	7	47.549
F5GY55	DDB1	DNA damage-binding protein 1 OS=Homo sapiens GN=DDB1 PE=1 SV=1	18.7	7	7	121.637
P14136-2	GFAP	Isoform 2 of Glial fibrillary acidic protein OS=Homo sapiens GN=GFAP	16.21	6	7	50.258
P61978-2	HNRNPK	Isoform 2 of Heterogeneous nuclear ribonucleoprotein K OS=Homo sapiens GN=HNRNPK	20.04	7	7	50.996
P12036	NEFH	Neurofilament heavy polypeptide OS=Homo sapiens GN=NEFH PE=1 SV=4	13.75	5	7	112.411
P07737	PFN1	Profilin-1 OS=Homo sapiens GN=PFN1 PE=1 SV=2	65.54	7	7	15.045
Q8NC51	SERBP1	Plasminogen activator inhibitor 1 RNA-binding protein OS=Homo sapiens GN=SERBP1 PE=1 SV=2	22.8	7	7	44.938
A0A087WUZ3	SPTBN1	Spectrin beta chain, non-erythrocytic 1 OS=Homo sapiens GN=SPTBN1 PE=1 SV=1	4.78	7	7	274.659
P45880-1	VDAC2	Isoform 1 of Voltage-dependent anion-selective channel protein 2 OS=Homo sapiens GN=VDAC2	33.65	7	7	33.351
P61981	YWHAG	14-3-3 protein gamma OS=Homo sapiens GN=YWHAG PE=1 SV=2	36.44	3	7	28.285
P00915	CA1	Carbonic anhydrase 1 OS=Homo sapiens GN=CA1 PE=1 SV=2	45.98	6	6	28.852
P16104	H2AFX	Histone H2AX OS=Homo sapiens GN=H2AFX PE=1 SV=2	50.35	3	6	15.135
Q6FI13	HIST2H2AA3	Histone H2A type 2-A OS=Homo sapiens GN=HIST2H2AA3 PE=1 SV=3	55.39	3	6	14.087
P09651	HNRNPA1	Heterogeneous nuclear ribonucleoprotein A1 OS=Homo sapiens GN=HNRNPA1 PE=1 SV=5	39.71	5	6	38.723
Q16352	INA	Alpha-internexin OS=Homo sapiens GN=INA PE=1 SV=2	25.84	5	6	55.357
P62937	PPIA	Peptidyl-prolyl cis-trans isomerase A OS=Homo sapiens GN=PPIA PE=1 SV=2	46.32	6	6	18.001
P62820	RAB1A	Ras-related protein Rab-1A OS=Homo sapiens GN=RAB1A PE=1 SV=3	55.16	5	6	22.663
P47914	RPL29	60S ribosomal protein L29 OS=Homo sapiens GN=RPL29 PE=1 SV=2	55.96	6	6	17.741
P60174	TPI1	Triosephosphate isomerase OS=Homo sapiens GN=TPI1 PE=1 SV=3	56.41	6	6	30.772
Q9BUF5	TUBB6	Tubulin beta-6 chain OS=Homo sapiens GN=TUBB6 PE=1 SV=1	25.34	3	6	49.825
P06576	ATP5B	ATP synthase subunit beta, mitochondrial OS=Homo sapiens GN=ATP5B PE=1 SV=3	16.63	5	5	56.525
P78371	CCT2	T-complex protein 1 subunit beta OS=Homo sapiens GN=CCT2 PE=1 SV=4	15.62	5	5	57.452
Q9BTM1-2	H2AFJ	Isoform 2 of Histone H2A.J OS=Homo sapiens GN=H2AFJ	41.73	2	5	16.1
G8JLB6	HNRNPH1	Heterogeneous nuclear ribonucleoprotein H OS=Homo sapiens GN=HNRNPH1 PE=1 SV=1	73.51	5	5	51.197
Q15366-2	PCBP2	Isoform 2 of Poly(rC)-binding protein 2 OS=Homo sapiens GN=PCBP2	15.86	3	5	38.627
E7ENC1	PCCB	Propionyl-CoA carboxylase beta chain, mitochondrial OS=Homo sapiens GN=PCCB PE=1 SV=1	24.42	5	5	32.447
B5MCP9	RPS7	40S ribosomal protein S7 OS=Homo sapiens GN=RPS7 PE=1 SV=1	43.86	5	5	21.299
Q13813-2	SPTAN1	Isoform 2 of Spectrin alpha chain, non-erythrocytic 1 OS=Homo sapiens GN=SPTAN1	4.16	5	5	284.919
M0R1V7	UBA52	Ubiquitin-60S ribosomal protein L40 (Fragment) OS=Homo sapiens GN=UBA52 PE=4 SV=1 - [M0R1V7_HUMAN]	60.32	5	5	7.12779
P01023	A2M	Alpha-2-macroglobulin OS=Homo sapiens GN=A2M PE=1 SV=3	2.99	4	4	1474
J3QSY6	ATP2A2	Sarcoplasmic/endoplasmic reticulum calcium ATPase 2 OS=Homo sapiens GN=ATP2A2 PE=1 SV=1	53.14	4	4	5.724
P08123	COL1A2	Collagen alpha-2(I) chain OS=Homo sapiens GN=COL1A2 PE=1 SV=7	3.81	4	4	1366
P09104	ENO2	Gamma-enolase OS=Homo sapiens GN=ENO2 PE=1 SV=3	17.98	3	4	47.239
Q16658	FSCN1	Fascin OS=Homo sapiens GN=FSCN1 PE=1 SV=3	10.96	4	4	54.496
P15104	GLUL	Glutamine synthetase OS=Homo sapiens GN=GLUL PE=1 SV=4	14.21	3	4	42.037
P69905	HBA1	Hemoglobin subunit alpha OS=Homo sapiens GN=HBA1 PE=1 SV=2	47.88	4	4	15.248
P11137	MAP2	Microtubule-associated protein 2 OS=Homo sapiens GN=MAP2 PE=1 SV=4	6.07	4	4	199.404
P18669	PGAM1	Phosphoglycerate mutase 1 OS=Homo sapiens GN=PGAM1 PE=1 SV=2	28.75	4	4	28.786
P35232	PHB	Prohibitin OS=Homo sapiens GN=PHB PE=1 SV=1	22.79	4	4	29.786
P30041	PRDX6	Peroxiredoxin-6 OS=Homo sapiens GN=PRDX6 PE=1 SV=3	21.43	4	4	25.019
A0A0C4DG17	RPSA	40S ribosomal protein SA OS=Homo sapiens GN=RPSA PE=4 SV=1	17	4	4	33.293
P31040	SDHA	Succinate dehydrogenase [ubiquinone] flavoprotein subunit, mitochondrial OS=Homo sapiens GN=SDHA PE=1 SV=2	10.55	4	4	72.645
P15121	AKR1B1	Aldose reductase OS=Homo sapiens GN=AKR1B1 PE=1 SV=3	16.14	3	3	35.83
P49419	ALDH7A1	Alpha-aminoadipic semialdehyde dehydrogenase OS=Homo sapiens GN=ALDH7A1 PE=1 SV=5	15.83	3	3	58.45
P09972	ALDOC	Fructose-bisphosphate aldolase C OS=Homo sapiens GN=ALDOC PE=1 SV=2	39.44	3	3	39.431
P27695	APEX1	DNA-(apurinic or apyrimidinic site) lyase OS=Homo sapiens GN=APEX1 PE=1 SV=2	30.17	3	3	35.532
E7EMB3	CALM2	Calmodulin OS=Homo sapiens GN=CALM2 PE=1 SV=1	27.04	3	3	21.675
Q9UQM7-2	CAMK2A	Isoform B of Calcium/calmodulin-dependent protein kinase type II subunit alpha OS=Homo sapiens GN=CAMK2A	16.15	3	3	55.285
P40227	CCT6A	T-complex protein 1 subunit zeta OS=Homo sapiens GN=CCT6A PE=1 SV=3	8.66	3	3	57.988
P02452	COL1A1	Collagen alpha-1(I) chain OS=Homo sapiens GN=COL1A1 PE=1 SV=5	2.12	3	3	138.857
B3KS98	EIF3S3	Eukaryotic translation initiation factor 3 subunit H OS=Homo sapiens GN=EIF3S3 PE=1 SV=1	10.65	3	3	41.555
Q9Y2T3-3	GDA	Isoform 3 of Guanine deaminase OS=Homo sapiens GN=GDA	15.5	3	3	52.804
P09471	GNAO1	Guanine nucleotide-binding protein G(o) subunit alpha OS=Homo sapiens GN=GNAO1 PE=1 SV=4	49.21	3	3	40.025
P62873	GNB1	Guanine nucleotide-binding protein G(I)/G(S)/G(T) subunit beta-1 OS=Homo sapiens GN=GNB1 PE=1 SV=3	16.76	3	3	37.353
P42704	LRPPRC	Leucine-rich PPR motif-containing protein, mitochondrial OS=Homo sapiens GN=LRPPRC PE=1 SV=3	6.9	3	3	157.805
C9J5G3	LSAMP	Limbic system-associated membrane protein (Fragment) OS=Homo sapiens GN=LSAMP PE=1 SV=1	19.04	3	3	22.965
F5H2F4	MTHFD1	C-1-tetrahydrofolate synthase, cytoplasmic OS=Homo sapiens GN=MTHFD1 PE=1 SV=1	3.61	3	3	110.544
A0A087WV75	NCAM1	Neural cell adhesion molecule 1 OS=Homo sapiens GN=NCAM1 PE=1 SV=1	9.16	3	3	97.253
O14594	NCAN	Neurocan core protein OS=Homo sapiens GN=NCAN PE=1 SV=3	5	3	3	143.003
P19338	NCL	Nucleolin OS=Homo sapiens GN=NCL PE=1 SV=3	7.04	3	3	76.568
F5H423	NOGENE	Uncharacterized protein OS=Homo sapiens PE=3 SV=1	13.45	1	3	23.331
O75781	PALM	Paralemmin-1 OS=Homo sapiens GN=PALM PE=1 SV=2	15.5	3	3	42.05
P30101	PDIA3	Protein disulfide-isomerase A3 OS=Homo sapiens GN=PDIA3 PE=1 SV=4	13.07	3	3	56.747
O43175	PHGDH	D-3-phosphoglycerate dehydrogenase OS=Homo sapiens GN=PHGDH PE=1 SV=4	7.88	3	3	56.614
Q15149	PLEC	Plectin OS=Homo sapiens GN=PLEC PE=1 SV=3	1.51	3	3	531.466
P26599-3	PTBP1	Isoform 3 of Polypyrimidine tract-binding protein 1 OS=Homo sapiens GN=PTBP1	4.67	3	3	59.596
G3V5W4	TUBB3	Tubulin beta-3 chain OS=Homo sapiens GN=TUBB3 PE=2 SV=1 - [G3V5W4_HUMAN]	54.97	3	3	10.8243
O14980	XPO1	Exportin-1 OS=Homo sapiens GN=XPO1 PE=1 SV=1	4.95	3	3	123.306
P04075-2	ALDOA	Isoform 2 of Fructose-bisphosphate aldolase A OS=Homo sapiens GN=ALDOA	10.29	2	2	45.232
P18085	ARF4	ADP-ribosylation factor 4 OS=Homo sapiens GN=ARF4 PE=1 SV=3	15.56	2	2	20.498
P84085	ARF5	ADP-ribosylation factor 5 OS=Homo sapiens GN=ARF5 PE=1 SV=2	15.56	2	2	20.517
P21281	ATP6V1B2	V-type proton ATPase subunit B, brain isoform OS=Homo sapiens GN=ATP6V1B2 PE=1 SV=3	7.44	2	2	56.465
Q07021	C1QBP	Complement component 1 Q subcomponent-binding protein, mitochondrial OS=Homo sapiens GN=C1QBP PE=1 SV=1	20.21	2	2	31.343
Q14894	CRYM	Ketimine reductase mu-crystallin OS=Homo sapiens GN=CRYM PE=1 SV=1	13.38	2	2	33.754
Q9H773	DCTPP1	dCTP pyrophosphatase 1 OS=Homo sapiens GN=DCTPP1 PE=1 SV=1	15.3	2	2	18.669
Q05193	DNM1	Dynamin-1 OS=Homo sapiens GN=DNM1 PE=1 SV=2	4.16	2	2	97.347
Q14195-2	DPYSL3	Isoform LCRMP-4 of Dihydropyrimidinase-related protein 3 OS=Homo sapiens GN=DPYSL3	8.77	2	2	73.865
O14531	DPYSL4	Dihydropyrimidinase-related protein 4 OS=Homo sapiens GN=DPYSL4 PE=1 SV=2	7.34	2	2	61.838
Q14204	DYNC1H1	Cytoplasmic dynein 1 heavy chain 1 OS=Homo sapiens GN=DYNC1H1 PE=1 SV=5	0.9	2	2	532.072
Q9Y2J2	EPB41L3	Band 4.1-like protein 3 OS=Homo sapiens GN=EPB41L3 PE=1 SV=2	4.42	2	2	120.603
Q13642	FHL1	Four and a half LIM domains protein 1 OS=Homo sapiens GN=FHL1 PE=1 SV=4	7.12	2	2	36.239
P09211	GSTP1	Glutathione S-transferase P OS=Homo sapiens GN=GSTP1 PE=1 SV=2	14.28	2	2	23.341
P68871	HBB	Hemoglobin subunit beta OS=Homo sapiens GN=HBB PE=1 SV=2	15.64	2	2	15.988
P02042	HBD	Hemoglobin subunit delta OS=Homo sapiens GN=HBD PE=1 SV=2	19.3	2	2	16.045
P49773	HINT1	Histidine triad nucleotide-binding protein 1 OS=Homo sapiens GN=HINT1 PE=1 SV=2	38.1	2	2	13.793
P16401	HIST1H1B	Histone H1.5 OS=Homo sapiens GN=HIST1H1B PE=1 SV=3	7.96	1	2	22.566
P04908	HIST1H2AB	Histone H2A type 1-B/E OS=Homo sapiens GN=HIST1H2AB PE=1 SV=2	12.31	1	2	14.127
P68431	HIST1H3A	Histone H3.1 OS=Homo sapiens GN=HIST1H3A PE=1 SV=2	23.53	2	2	15.394
P11021	HSPA5	78 kDa glucose-regulated protein OS=Homo sapiens GN=HSPA5 PE=1 SV=2	4.89	1	2	72.288
Q969P0	IGSF8	Immunoglobulin superfamily member 8 OS=Homo sapiens GN=IGSF8 PE=1 SV=1	7.84	2	2	64.994
P09382	LGALS1	Galectin-1 OS=Homo sapiens GN=LGALS1 PE=1 SV=2	23.7	2	2	14.706
P35580-4	MYH10	Isoform 4 of Myosin-10 OS=Homo sapiens GN=MYH10	1.55	2	2	232.385
A0A087WZQ7	NAPB	Beta-soluble NSF attachment protein OS=Homo sapiens GN=NAPB PE=1 SV=1	11.92	2	2	33.896
P49321-3	NASP	Isoform 3 of Nuclear autoantigenic sperm protein OS=Homo sapiens GN=NASP	5.69	2	2	86.216
Q99497	PARK7	Protein deglycase DJ-1 OS=Homo sapiens GN=PARK7 PE=1 SV=2	20.1	2	2	19.878
Q8WUM4-2	PDCD6IP	Isoform 2 of Programmed cell death 6-interacting protein OS=Homo sapiens GN=PDCD6IP	5.96	2	2	96.711
O95758-4	PTBP3	Isoform 4 of Polypyrimidine tract-binding protein 3 OS=Homo sapiens GN=PTBP3	3.22	2	2	60.379
A0A0A0MRR7	SNRPC	U1 small nuclear ribonucleoprotein C OS=Homo sapiens GN=SNRPC PE=1 SV=1	10	2	2	19.673
J3KQV8	SYNJ1	Synaptojanin-1 OS=Homo sapiens GN=SYNJ1 PE=1 SV=1	3.1	2	2	177.438
O94811	TPPP	Tubulin polymerization-promoting protein OS=Homo sapiens GN=TPPP PE=1 SV=1	14.62	2	2	23.679
D6R956	UCHL1	Ubiquitin carboxyl-terminal hydrolase OS=Homo sapiens GN=UCHL1 PE=1 SV=1	20.25	2	2	26.823
P24752	ACAT1	Acetyl-CoA acetyltransferase, mitochondrial OS=Homo sapiens GN=ACAT1 PE=1 SV=1	5.39	1	1	45.171
Q01433	AMPD2	AMP deaminase 2 OS=Homo sapiens GN=AMPD2 PE=1 SV=2	2.73	1	1	100.624
P49418	AMPH	Amphiphysin OS=Homo sapiens GN=AMPH PE=1 SV=1	2.73	1	1	76.21
Q01484	ANK2	Ankyrin-2 OS=Homo sapiens GN=ANK2 PE=1 SV=4	0.68	1	1	433.448
E9PFW3	AP2M1	AP-2 complex subunit mu OS=Homo sapiens GN=AP2M1 PE=1 SV=1	3.7	1	1	52.27
P53677	AP3M2	AP-3 complex subunit mu-2 OS=Homo sapiens GN=AP3M2 PE=1 SV=1	4.78	1	1	46.947
P27449	ATP6V0C	V-type proton ATPase 16 kDa proteolipid subunit OS=Homo sapiens GN=ATP6V0C PE=1 SV=1	20	1	1	15.725
Q9Y5K8	ATP6V1D	V-type proton ATPase subunit D OS=Homo sapiens GN=ATP6V1D PE=1 SV=1	9.31	1	1	28.245
P40123	CAP2	Adenylyl cyclase-associated protein 2 OS=Homo sapiens GN=CAP2 PE=1 SV=1	4.4	1	1	52.791
P52907	CAPZA1	F-actin-capping protein subunit alpha-1 OS=Homo sapiens GN=CAPZA1 PE=1 SV=3	6.99	1	1	32.902
P47755	CAPZA2	F-actin-capping protein subunit alpha-2 OS=Homo sapiens GN=CAPZA2 PE=1 SV=3	6.99	1	1	32.929
Q8NDH2	CCDC168	Coiled-coil domain-containing protein 168 OS=Homo sapiens GN=CCDC168 PE=2 SV=2 - [CC168_HUMAN]	0.33	1	1	277.778
M0R1T5	CHMP2A	Charged multivesicular body protein 2a (Fragment) OS=Homo sapiens GN=CHMP2A PE=1 SV=1	8.37	1	1	24.875
Q9UBD9	CLCF	Cardiotrophin-like cytokine factor 1 OS=Homo sapiens GN=CLCF1 PE=1 SV=1 - [CLCF1_HUMAN]	3.56	1	1	25.1599
Q12860	CNTN1	Contactin-1 OS=Homo sapiens GN=CNTN1 PE=1 SV=1	1.87	1	1	113.249
P12110	COL6A2	Collagen alpha-2(VI) chain OS=Homo sapiens GN=COL6A2 PE=1 SV=4	2.06	1	1	108.512
D6R9C3	COX7A2	Cytochrome c oxidase subunit 7A2, mitochondrial OS=Homo sapiens GN=COX7A2 PE=1 SV=1	45.28	1	1	5.843
O14810	CPLX1	Complexin-1 OS=Homo sapiens GN=CPLX1 PE=1 SV=1	14.93	1	1	15.02
P31327-3	CPS1	Isoform 3 of Carbamoyl-phosphate synthase [ammonia], mitochondrial OS=Homo sapiens GN=CPS1	1.66	1	1	165.545
P26232	CTNNA2	Catenin alpha-2 OS=Homo sapiens GN=CTNNA2 PE=1 SV=5	2.1	1	1	105.247
O75935	DCTN3	Dynactin subunit 3 OS=Homo sapiens GN=DCTN3 PE=1 SV=1	10.75	1	1	21.106
O94760	DDAH1	N(G),N(G)-dimethylarginine dimethylaminohydrolase 1 OS=Homo sapiens GN=DDAH1 PE=1 SV=3	5.61	1	1	31.102
Q9UQ16-4	DNM3	Isoform 4 of Dynamin-3 OS=Homo sapiens GN=DNM3	2.06	1	1	98.098
A0A087WTH0	ENOPH1	Enolase-phosphatase E1 OS=Homo sapiens GN=ENOPH1 PE=1 SV=1	9.13	1	1	24.79
Q9H4G0	EPB41L1	Band 4.1-like protein 1 OS=Homo sapiens GN=EPB41L1 PE=1 SV=2	2.27	1	1	98.442
P17677-2	GAP43	Isoform 2 of Neuromodulin OS=Homo sapiens GN=GAP43	10.22	1	1	28.749
P00367	GLUD1	Glutamate dehydrogenase 1, mitochondrial OS=Homo sapiens GN=GLUD1 PE=1 SV=2	2.87	1	1	61.359
A0A0A0MSK4	GPSM1	G-protein-signaling modulator 1 OS=Homo sapiens GN=GPSM1 PE=1 SV=1	3.56	1	1	74.436
B1ANH0	GUK1	Guanylate kinase (Fragment) OS=Homo sapiens GN=GUK1 PE=1 SV=1	10.14	1	1	23.696
P19367-3	HK1	Isoform 3 of Hexokinase-1 OS=Homo sapiens GN=HK1	2.5	1	1	102.672
P07910-2	HNRNPC	Isoform C1 of Heterogeneous nuclear ribonucleoproteins C1/C2 OS=Homo sapiens GN=HNRNPC	5.46	1	1	32.318
O43301	HSPA12A	Heat shock 70 kDa protein 12A OS=Homo sapiens GN=HSPA12A PE=1 SV=2	2.81	1	1	74.931
Q86YQ0	HZGJ	HZGJ OS=Homo sapiens GN=HZGJ PE=1 SV=1	2.09	1	1	84.667
H0YMA4	KIAA0101	HCG2039386, isoform CRA_b OS=Homo sapiens GN=KIAA0101 PE=1 SV=1	15.65	1	1	12.39
Q14767	LTBP2	Latent-transforming growth factor beta-binding protein 2 OS=Homo sapiens GN=LTBP2 PE=1 SV=3	1.15	1	1	194.923
P27338	MAOB	Amine oxidase [flavin-containing] B OS=Homo sapiens GN=MAOB PE=1 SV=3	4.81	1	1	58.725
P46821	MAP1B	Microtubule-associated protein 1B OS=Homo sapiens GN=MAP1B PE=1 SV=2	0.81	1	1	270.468
Q15555	MAPRE2	Microtubule-associated protein RP/EB family member 2 OS=Homo sapiens GN=MAPRE2 PE=1 SV=1	5.81	1	1	37.008
P40925-3	MDH1	Isoform 3 of Malate dehydrogenase, cytoplasmic OS=Homo sapiens GN=MDH1	7.39	1	1	38.603
P35579	MYH9	Myosin-9 OS=Homo sapiens GN=MYH9 PE=1 SV=4 - [MYH9_HUMAN]	0.71	1	1	226.392
J3QRS3	MYL12A	Myosin regulatory light chain 12A OS=Homo sapiens GN=MYL12A PE=1 SV=1	11.3	1	1	20.444
Q9Y4I1-3	MYO5A	Isoform 3 of Unconventional myosin-Va OS=Homo sapiens GN=MYO5A	0.85	1	1	218.469
O94856	NFASC	Neurofascin OS=Homo sapiens GN=NFASC PE=1 SV=4	1.41	1	1	149.933
Q9P121-4	NTM	Isoform 4 of Neurotrimin OS=Homo sapiens GN=NTM	5.07	1	1	39.202
F6U236	PACSIN1	Protein kinase C and casein kinase substrate in neurons protein 1 OS=Homo sapiens GN=PACSIN1 PE=1 SV=1	3.98	1	1	46.118
P57723	PCBP4	Poly(rC)-binding protein 4 OS=Homo sapiens GN=PCBP4 PE=2 SV=1	1.99	1	1	41.456
P08237-3	PFKM	Isoform 3 of ATP-dependent 6-phosphofructokinase, muscle type OS=Homo sapiens GN=PFKM	2.12	1	1	93.194
G5E9Q6	PFN2	Profilin 2, isoform CRA_d OS=Homo sapiens GN=PFN2 PE=1 SV=1	7.45	1	1	20.773
P51665	PSMD7	26S proteasome non-ATPase regulatory subunit 7 OS=Homo sapiens GN=PSMD7 PE=1 SV=2	7.41	1	1	37.002
P41222	PTGDS	Prostaglandin-H2 D-isomerase OS=Homo sapiens GN=PTGDS PE=1 SV=1	15.26	1	1	21.015
P09417	QDPR	Dihydropteridine reductase OS=Homo sapiens GN=QDPR PE=1 SV=2	7.38	1	1	25.773
Q96E17	RAB3C	Ras-related protein Rab-3C OS=Homo sapiens GN=RAB3C PE=2 SV=1	7.93	1	1	25.936
P52306-5	RAP1GDS1	Isoform 5 of Rap1 GTPase-GDP dissociation stimulator 1 OS=Homo sapiens GN=RAP1GDS1	3.13	1	1	66.346
P61586	RHOA	Transforming protein RhoA OS=Homo sapiens GN=RHOA PE=1 SV=1	12.44	1	1	21.754
P04271	S100B	Protein S100-B OS=Homo sapiens GN=S100B PE=1 SV=2	7.61	1	1	10.706
Q12765-2	SCRN1	Isoform 2 of Secernin-1 OS=Homo sapiens GN=SCRN1	4.38	1	1	48.683
Q15019-2	Sept2	Isoform 2 of Septin-2 OS=Homo sapiens GN=SEPT2	3.54	1	1	45.432
Q9UPR5	SLC8A2	Sodium/calcium exchanger 2 OS=Homo sapiens GN=SLC8A2 PE=2 SV=2	2.39	1	1	100.304
H6UYS7	SNCA	Alpha-synuclein OS=Homo sapiens GN=SNCA PE=1 SV=1	20.41	1	1	10.014
O76070	SNCG	Gamma-synuclein OS=Homo sapiens GN=SNCG PE=1 SV=2	12.6	1	1	13.323
Q16623	STX1A	Syntaxin-1A OS=Homo sapiens GN=STX1A PE=1 SV=1	5.56	1	1	33.003
P61764-2	STXBP1	Isoform 2 of Syntaxin-binding protein 1 OS=Homo sapiens GN=STXBP1	2.49	1	1	68.692
A8MU27	SUMO3	Small ubiquitin-related modifier 3 OS=Homo sapiens GN=SUMO3 PE=1 SV=1	8.16	1	1	16.946
Q7L0J3	SV2A	Synaptic vesicle glycoprotein 2A OS=Homo sapiens GN=SV2A PE=1 SV=1	2.7	1	1	82.642
Q5VT97	SYDE2	Rho GTPase-activating protein SYDE2 OS=Homo sapiens GN=SYDE2 PE=1 SV=2	2.76	1	1	133.146
P08247	SYP	Synaptophysin OS=Homo sapiens GN=SYP PE=1 SV=3	5.11	1	1	33.823
Q9BT92	TCHP	Trichoplein keratin filament-binding protein OS=Homo sapiens GN=TCHP PE=1 SV=1	1.41	1	1	61.034
Q9NZR1	TMOD2	Tropomodulin-2 OS=Homo sapiens GN=TMOD2 PE=1 SV=1	7.12	1	1	39.571
Q92752	TNR	Tenascin-R OS=Homo sapiens GN=TNR PE=1 SV=3	1.47	1	1	149.467
P31930	UQCRC1	Cytochrome b-c1 complex subunit 1, mitochondrial OS=Homo sapiens GN=UQCRC1 PE=1 SV=3	4.17	1	1	52.612
P0C7P4	UQCRFS1P1	Putative cytochrome b-c1 complex subunit Rieske-like protein 1 OS=Homo sapiens GN=UQCRFS1P1 PE=5 SV=1	6.71	1	1	30.796
Q9Y277-2	VDAC3	Isoform 2 of Voltage-dependent anion-selective channel protein 3 OS=Homo sapiens GN=VDAC3	8.1	1	1	30.77
Q9Y2I8-2	WDR37	Isoform 2 of WD repeat-containing protein 37 OS=Homo sapiens GN=WDR37	7.07	1	1	54.76
