# Supplementary material for: Orthogonal ubiquitin transfer identifies ubiquitination substrates under differential control by the two ubiquitin activating enzymes
Source: Nat Commun. 2017 Jan 30;8:14286. doi: 10.1038/ncomms14286 (PMC5290280; doi:10.1038/ncomms14286)
Supplement: Supplementary Data 5 — Ingenuity canonical pathways listed in Supplementary Figure 4 [file ncomms14286-s6.xlsx]

## Sheet: Sheet1
Supplementary Data 5: Ingenuity canonical pathways listed in Supplementary Figure 4
Ingenuity.Canonical.Pathways		Uba6 specific dataset				Uba6/Uba1 shared dataset				Uba1 specific dataset				# molecules in pathway
		p-value	identified proteins	# of hits		p-value	identified proteins	# of hits		p-value	identified proteins	# of hits
tRNA Charging		5.62341e-09	NARS,WARS,LARS,RARS,GARS,DARS,TARS,QARS,EPRS	9						0.409261	HARS,	1		37.9747
Cdc42 Signaling		0.00436516	ACTR2,CDC42,LLGL1,PPP1CB,ARPC3,ARPC4,APC	7		1	ACTR3,	1		0.260615	MYL6,CFL1,ITK	2		128.913
Caveolar-mediated Endocytosis Signaling		0.00512861	FLOT2,COPE,COPG2,COPB2,COPB1	5		0.576766	ACTG2,	1		0.254683	ITGB2,ACTA1	2		71.0227
Telomerase Signaling		0.0040738	PPP2CB,HSP90B1,HDAC2,PPP2R2A,PPP2R4,DKC1	6		0.320627	HSP90AB1,HSP90AA1	2		0.145546	TP53,PIK3CG,PPP2R5E	3		96
Xenobiotic Metabolism Signaling		0.0074131	PPP2CB,HSP90B1,CAMK2D,PPP2R2A,PPP2R4,GSTM3,MGST3,ALDH5A1,ESD,ALDH7A1	10		0.368978	CAMK2A,HSP90AB1,HSP90AA1,ALDH18A1	4		0.141254	PIK3CG,SUMO1,PPP2R5E,ALDH16A1,GSTP1,DNAJC7	6		255.754
Dopamine Receptor Signaling		0.00724436	TH,PPP2CB,PPP2R2A,PPP2R4,PPP1CB	5		0.236048	PPP1R10,PPP1CA	2		0.285102	GNAS,PPP2R5E	2		77.0416
Actin Cytoskeleton Signaling		0.00616595	ACTR2,CDC42,EZR,RAC1,PPP1CB,ARPC3,ACTN4,ARPC4,APC	9		0.245471	PFN1,ACTR3,ACTG2,ACTN1	4		0.0707946	MYL6,CFL1,PIK3CG,RAC3,MYH7B,ACTA1	6		209.79
Fcγ Receptor-mediated Phagocytosis in Macrophages and Monocytes		0.00346737	ACTR2,CDC42,EZR,RAC1,ARPC3,ARPC4	6		0.306902	ACTR3,ACTG2	2		0.0389045	CBL,PIK3CG,RAC3,ACTA1	4		93.0233
Tight Junction Signaling		0.0162181	PPP2CB,CDC42,PPP2R2A,LLGL1,PPP2R4,CDK4,RAC1	7		1	ACTG2,	1		0.0794328	MYL6,PPP2R5E,CLDN7,MYH7B,ACTA1	5		165.877
RhoA Signaling		0.00288403	ACTR2,PLXNA1,SEPT8,EZR,PPP1CB,ARPC3,ARPC4	7		0.0562341	PFN1,ACTR3,SEPT7,ACTG2	4		0.228034	MYL6,CFL1,ACTA1	3		120.069
Sertoli Cell-Sertoli Cell Junction Signaling		0.00616595	MPP6,TUBA1A,CDC42,TUBB4B,TUBB2A,RAC1,ACTN4,JUP	8		0.057544	TUBA1B,TUBA1C,ACTG2,TUBB,ACTN1	5		0.0912011	TUBB4A,CLDN7,A2M,ACTA1,RAB8B	5		173.16
Integrin Signaling		0.011749	ACTR2,CDC42,CAPN1,RAC1,PPP1CB,ARPC3,ACTN4,ARPC4	8		0.0851138	ACTR3,RHOC,ARF3,ACTG2,ACTN1	5		0.276694	ITGB2,PIK3CG,RAC3,ACTA1	4		194.175
ERK/MAPK Signaling		0.0281838	PPP2CB,YWHAG,YWHAB,PPP2R2A,PPP2R4,RAC1,PPP1CB	7		0.074131	YWHAQ,H3F3A/H3F3B,PPP1R10,YWHAZ,PPP1CA	5		0.252348	YWHAH,PIK3CG,PPP2R5E,RAC3	4		186.17
Axonal Guidance Signaling		0.0380189	DPYSL2,ACTR2,PLXNA1,EPHB4,TUBA1A,CDC42,TUBB4B,TUBB2A,RAC1,ARPC3,PLCD4,ARPC4	12		0.251768	TUBA1B,PFN1,ACTR3,GNB2L1,GNAO1,TUBA1C,TUBB	7		0.232274	GNAS,MYL6,CFL1,PIK3CG,WNT2B,RTN4,TUBB4A,RAC3	8		425.532
Remodeling of Epithelial Adherens Junctions		8.70964e-07	ACTR2,NME1,TUBA1A,TUBB4B,TUBB2A,ARPC3,ACTN4,ARPC4,APC	9		0.000138038	TUBA1B,ACTR3,TUBA1C,ACTG2,TUBB,ACTN1	6		0.0616595	RAB7A,TUBB4A,ACTA1	3		66.1765
14-3-3-mediated Signaling		0.00239883	TUBA1A,YWHAG,YWHAB,TUBB4B,TUBB2A,PDCD6IP,PLCD4	7		0.000501187	YWHAQ,TUBA1B,YWHAE,YWHAZ,VIM,TUBA1C,TUBB	7		0.0758578	CBL,YWHAH,PIK3CG,TUBB4A	4		116.086
Breast Cancer Regulation by Stathmin1		0.000870964	PPP2CB,CAMK2D,TUBA1A,CDC42,PPP2R2A,TUBB4B,PPP2R4,TUBB2A,RAC1,PPP1CB	10		0.00213796	TUBA1B,CAMK2A,PPP1R10,GNB2L1,TUBA1C,PPP1CA,TUBB,CDK1	8		0.121339	TP53,GNAS,PIK3CG,TUBB4A,PPP2R5E	5		190.114
HIPPO signaling		5.7544e-05	PPP2CB,YWHAG,YWHAB,PPP2R2A,LLGL1,PPP2R4,WWC1,PPP1CB	8		0.000549541	YWHAQ,YWHAE,PPP1R10,YWHAZ,SMAD4,PPP1CA	6		0.325837	YWHAH,PPP2R5E	2		85.0159
Epithelial Adherens Junction Signaling		1.65959e-05	ACTR2,TUBA1A,CDC42,TUBB4B,TUBB2A,RAC1,ARPC3,ACTN4,JUP,ARPC4,APC	11		0.00758578	TUBA1B,ACTR3,TUBA1C,ACTG2,TUBB,ACTN1	6		0.134276	MYL6,TUBB4A,MYH7B,ACTA1	4		143.043
RhoGDI Signaling		0.00588844	ACTR2,GDI1,CDC42,EZR,RAC1,CDH17,ARPC3,ARPC4	8		0.0177828	ACTR3,RHOC,GNB2L1,GNAO1,GDI2,ACTG2	6		0.211349	GNAS,MYL6,CFL1,ACTA1	4		172.043
PI3K/AKT Signaling		0.00301995	PPP2CB,CDC37,HSP90B1,YWHAG,YWHAB,PPP2R2A,PPP2R4	7		0.0154882	YWHAQ,HSP90AB1,YWHAE,YWHAZ,HSP90AA1	5		0.0851138	TP53,YWHAH,PIK3CG,PPP2R5E	4		120.898
p70S6K Signaling		0.00263027	PPP2CB,YWHAG,YWHAB,PPP2R2A,PPP2R4,BCAP31,PLCD4	7		0.0138038	RPS6,YWHAQ,YWHAE,EEF2,YWHAZ	5		0.0794328	YWHAH,PIK3CG,IRS1,PPP2R5E	4		118.044
Role of CHK Proteins in Cell Cycle Checkpoint Control		0.0109648	PPP2CB,PPP2R2A,PPP2R4,RAD50	4		0.0281838	PCNA,RPA1,CDK1	3		0.174181	TP53,PPP2R5E	2		55.0206
Mitochondrial Dysfunction		0.0154882	SDHA,UQCRC2,CPT1C,VDAC3,CYB5R3,ATP5F1,AIFM1	7		0.0489779	NDUFA4,PRDX3,ATP5A1,VDAC1,VDAC2	5		1	NDUFB4,	1		165.094
Signaling by Rho Family GTPases		0.0316228	ACTR2,SEPT8,CDC42,EZR,RAC1,CDH17,ARPC3,ARPC4	8		0.0229087	ACTR3,RHOC,GNB2L1,GNAO1,SEPT7,VIM,ACTG2	7		0.21677	GNAS,MYL6,CFL1,PIK3CG,ACTA1	5		233.236
EIF2 Signaling		9.33254e-08	EIF3C,EIF3H,RPL30,PPP1CB,RPS21,EIF3E,RPL9,EIF3M,EIF3D,EIF4A3,EIF2B1,RPL5,RPS5,EIF3L,RPL13A	15		1e-31	RPL11,RPLP1,RPS3A,RPS23,RPL26,RPL7A,RPL7,RPS11,RPS4X,RPL27A,RPL18A,RPS20,RPL23A,RPS9,RPS2,RPS3,PPP1CA,RPL36,RPL18,RPL4,RPS8,RPL17,RPL23,EIF2S3,RPL12,RPS6,RPL15,RPS16,EIF4A1,RPL6,RPS15A,RPLP0,RPL38,RPSA	34		1.58489e-17	RPL32,RPL24,RPL22,RPL29,RPS10,RPL7L1,EIF4A2,EIF2S1,RPL10A,RPL27,RPS7,RPL14,RPS15,RPL35,RPL13,PIK3CG,RPL26L1,RPL21,RPL19,RPL6,RPS25,RPS17,RPS14,RPS24	24		172.018
mTOR Signaling		6.30957e-06	EIF3C,EIF3H,PPP2R2A,RAC1,RPS21,EIF3E,EIF3M,PPP2CB,PPP2R4,EIF3D,EIF4A3,RPS5,EIF3L	13		5.49541e-09	RPS3A,RHOC,RPS8,RPS23,RPS11,RPS4X,RPS6,RPS16,RPS20,RPS9,EIF4A1,RPS15A,RPS2,RPS3,RPSA	15		4.46684e-05	RPS7,RPS15,PIK3CG,IRS1,RPS10,EIF4A2,RPS25,PPP2R5E,RPS17,RPS24,RPS14	11		182.073
Protein Ubiquitination Pathway		0.00707946	HSPA4,UBE2D2,USP14,HSP90B1,BIRC6,PSMD6,PSMD3,TCEB2,TCEB1,PSMC5	10		2.51189e-06	USP5,UBE2N,HSPA1A/HSPA1B,HSPA8,HSP90AB1,PSMD2,PSMD12,HSP90AA1,PSMD1,UBA1,PSMD4,UBC,UBE2D3,UBE2C	14		4.7863e-07	PSMA6,UBB,UBE2A,PSMD13,UBE2R2,UBE2S,PSMD8,UCHL3,UCHL1,PSMC1,CBL,USP13,UCHL5,UBE2E3,UBE2E1,DNAJC7	16		253.807
Hypoxia Signaling in the Cardiovascular System		0.017378	UBE2D2,HSP90B1,P4HB,BIRC6	4		0.000107152	HSP90AB1,UBE2N,HSP90AA1,LDHA,UBE2D3,UBE2C	6		2.39883e-05	TP53,UBE2A,SUMO1,UBE2R2,UBE2S,UBE2E3,UBE2E1	7		62.9921
phagosome maturation		0.0109648	DYNC1LI1,TUBA1A,TUBB4B,TUBB2A,DYNLT1,ATP6V1B2	6		0.0138038	TUBA1B,PRDX1,TUBA1C,TUBB,PRDX2	5		0.0057544	M6PR,ATP6V0A4,RAB7A,TUBB4A,VPS33B,PRDX6	6		118.11
Hereditary Breast Cancer Signaling		0.0147911	HDAC2,MSH2,CDK4,MSH6,POLR2B,RAD50	6		0.0660693	NPM1,RPA1,UBC,CDK1	4		0.000354813	TP53,UBB,PIK3CG,FANCG,XPC,SMARCE1,SMARCC2,SMARCC1	8		126.05
Clathrin-mediated Endocytosis Signaling		0.000676083	ACTR2,CD2AP,CDC42,AP2B1,CLTC,RAC1,ARPC3,AP1B1,HIP1,ARPC4	10		0.0707946	HSPA8,MYO6,ACTR3,ACTG2,UBC	5		0.00398107	ITGB2,UBB,CBL,PIK3CG,CLTCL1,RAB7A,S100A8,ACTA1	8		184.162
Mitotic Roles of Polo-Like Kinase		0.000457088	SLK,PPP2CB,HSP90B1,PPP2R2A,PPP2R4,CAPN1	6		0.0398107	HSP90AB1,HSP90AA1,CDK1	3		0.0109648	PTTG1,PPP2R5E,RAD21,SMC1A	4		63.0252
Superpathway of Methionine Degradation		0.38815	PRMT5,	1		0.000489779	PCCA,MAT2A,AHCY,PRMT1	4						30.9598
Cell Cycle: G2/M DNA Damage Checkpoint Regulation		0.179887	YWHAG,YWHAB	2		0.00281838	YWHAQ,YWHAE,YWHAZ,CDK1	4		0.145211	TP53,YWHAH	2		49.0196
Cell Cycle Control of Chromosomal Replication		0.0660693	CDK4,MCM7	2		0.000288403	MCM3,MCM6,MCM2,RPA1	4		0.0524807	MCM5,CDT1	2		26.9906
Protein Kinase A Signaling		0.363078	TH,CAMK2D,YWHAG,YWHAB,PDE12,PPP1CB,PLCD4	7		0.0141254	YWHAQ,CAMK2A,H3F3A/H3F3B,YWHAE,PPP1R10,GNB2L1,YWHAZ,SMAD4,PPP1CA,APEX1	10		0.138038	HIST1H1C,HIST1H1E,GNAS,YWHAH,MYL6,H1FX,HIST1H1T,CNGB3	8		370.37
PPARα/RXRα Activation		1	HSP90B1,PLCD4	2		0.0489779	CAND1,HSP90AB1,FASN,SMAD4,HSP90AA1	5		1	GNAS,IRS1	2		165.289
NRF2-mediated Oxidative Stress Response		0.528445	USP14,GSTM3,MGST3	3		0.0199526	PRDX1,VCP,CCT7,TXN,ACTG2,HACD3	6		0.000776247	UBB,STIP1,PIK3CG,UBE2K,UBE2E3,HACD3,ACTA1,GSTP1,DNAJC7	9		177.515
Ephrin B Signaling		0.107399	EPHB4,CDC42,RAC1	3		0.057544	GNB2L1,GNAO1,HNRNPK	3		0.018197	CBL,GNAS,CFL1,RAC3	4		72.9927
VEGF Signaling		0.409261	EIF2B1,ACTN4	2		0.0223872	YWHAE,EIF2S3,ACTG2,ACTN1	4		0.0338844	PIK3CG,EIF2S1,ACTA1,ELAVL1	4		88.8889
AMPK Signaling		0.0218776	PPP2CB,PPP2R2A,PPP2R4,PFKL,PFKP,CPT1C,PFKM	7		0.357273	EEF2,FASN,ACACA	3		0.00316228	GNAS,PIK3CG,IRS1,SMARCE1,SMARCC2,SMARCC1,PPP2R5E,ELAVL1	8		177.215
ILK Signaling		0.0660693	PPP2CB,CDC42,PPP2R2A,PPP2R4,FERMT2,ACTN4	6		0.0676083	RHOC,IRS4,VIM,ACTG2,ACTN1	5		0.00363078	ITGB2,MYL6,CFL1,PIK3CG,IRS1,PPP2R5E,MYH7B,ACTA1	8		181.269
Virus Entry via Endocytic Pathways		0.0131826	CDC42,AP2B1,CLTC,RAC1,AP1B1	5		1	ACTG2,	1		0.00758578	ITGB2,PIK3CG,CLTCL1,RAC3,ACTA1	5		88.968
Role of BRCA1 in DNA Damage Response		0.124451	MSH2,MSH6,RAD50	3		0.610942	RPA1,	1		0.00436516	TP53,FANCG,SMARCE1,SMARCC2,SMARCC1	5		77.9221
Complement System										0.0131826	ITGB2,CD59,C1S	3		36.0144
MSP-RON Signaling Pathway						0.42658	ACTG2,	1		0.0251189	ITGB2,PIK3CG,ACTA1	3		46.0123
Atherosclerosis Signaling										0.025704	COL1A2,ITGB2,COL1A1,S100A8,PRDX6	5		121.065
