# Supplementary material for: Orthogonal ubiquitin transfer identifies ubiquitination substrates under differential control by the two ubiquitin activating enzymes
Source: Nat Commun. 2017 Jan 30;8:14286. doi: 10.1038/ncomms14286 (PMC5290280; doi:10.1038/ncomms14286)
Supplement: Supplementary Data 6 — Protein networks associated with Uba6-specific, Uba1-specific, and Uba6/Uba1-shared ubiquitination targets [file ncomms14286-s7.xlsx]

## Sheet: Sheet1
Supplementary Data 6: Protein networks associated with Uba6-specific, Uba1-specific, and Uba6/Uba1-shared ubiquitination targets
Networks for Uba6-specific targets
ID	Analysis	Molecules in Network	Score	Focus Molecules	Top Diseases and Functions								in the direct targets list	not in the direct targets list
1	UBA6_final - 2015-08-21 05:25 PM	ACADVL,ANXA1,APC,Actin,Alpha catenin,BCR (complex),CAMK2D,CCNT1,CHD1,DARS,DDX3X,EIF4A3,ERCC4,EZR,FUS,GCN1L1,HDAC2,IQSEC1,JUP,LRPPRC,NFkB (complex),NME1,OTUB1,PPP1CB,PSMC5,PSMD6,RUVBL2,S100A11,TAB2,TFIIH,TNPO1,TUBB2A,TXLNG,UBE2D2,mediator	43	29	Cellular Function and Maintenance, Cell Cycle, Cellular Movement								ACADVL,ANXA1,APC,CAMK2D,CCNT1,CHD1,DARS,DDX3X,EIF4A3,ERCC4,EZR,FUS,GCN1L1,HDAC2,IQSEC1,JUP,LRPPRC,NME1,OTUB1,PPP1CB,PSMC5,PSMD6,RUVBL2,S100A11,TAB2,TNPO1,TUBB2A,TXLNG,UBE2D2	Actin,Alpha catenin,BCR (complex),NFkB (complex),TFIIH,mediator
2	UBA6_final - 2015-08-21 05:25 PM	ABLIM,ACTR2,ARPC4,ATP2A2,CCNL2,CDK4,CELF1,E2f,EIF2B1,FSH,GNRH,HELZ,HNRNPR,Histone h3,Histone h4,KIAA1524,Lh,MCM7,MSMO1,PHF6,PMAIP1,POLA2,PRMT5,PSMD3,RAB1A,RBM39,RNA polymerase II,RPS21,RPS5,Rnr,SLC25A4,TYMS,WDR12,WDR36,XPO1	36	26	Ophthalmic Disease, Organismal Injury and Abnormalities, Cardiovascular Disease								ACTR2,ARPC4,ATP2A2,CCNL2,CDK4,CELF1,EIF2B1,HELZ,KIAA1524,MCM7,MSMO1,PHF6,PMAIP1,POLA2,PRMT5,PSMD3,RAB1A,RBM39,RPS21,RPS5,SLC25A4,TYMS,WDR12,WDR36,XPO1	ABLIM,E2f,FSH,GNRH,HNRNPR,Histone h3,Histone h4,Lh,RNA polymerase II,Rnr
3	UBA6_final - 2015-08-21 05:25 PM	AIFM1,Akt,Ap1,CD3,CDC37,CDC42,DGKH,DPYSL2,ERK1/2,Erm,FKBP8,GALNT2,HAT1,HK1,Hsp70,Hsp90,IPO4,Jnk,MSH2,MSH6,PI3K (complex),PI3K (family),PPP2CB,PPP2R2A,PREP,PRPF19,RAC1,RAD50,RECQL,RPA,SLK,TH,TUBA1A,WNK2,calpain	30	23	Cell Morphology, Cell Cycle, DNA Replication, Recombination, and Repair								AIFM1,CDC37,CDC42,DGKH,DPYSL2,FKBP8,GALNT2,HK1,IPO4,MSH2,MSH6,PPP2CB,PPP2R2A,PREP,PRPF19,RAC1,RAD50,RECQL,SLK,TH,TUBA1A,WNK2	Akt,Ap1,CD3,ERK1/2,Erm,HAT1,Hsp70,Hsp90,Jnk,PI3K (complex),PI3K (family),RPA,calpain
4	UBA6_final - 2015-08-21 05:25 PM	ABALON,AIFM3,AP1M1,BCAP31,BCL2L1,BIRC6,CASP9,CKAP2,CLINT1,CLTC,CPEB4,CTPS1,CYCS,DYRK1A,FUBP1,GLUL,MOAP1,MZB1,NR3C1,P4HB,PARK2,PAX3,PEBP4,PGAM5,RRM1,SGPL1,SLC25A6,TBC1D1,TOM1L2,TOMM20,TOMM70A,VTI1B,YWHAB,YWHAG,mir-10	19	17	Cell Morphology, Cellular Function and Maintenance, Cell Death and Survival								AP1M1,BCAP31,BIRC6,CLTC,CPEB4,CTPS1,DYRK1A,FUBP1,GLUL,P4HB,PGAM5,RRM1,SLC25A6,TOM1L2,TOMM70A,YWHAB,YWHAG	ABALON,AIFM3,BCL2L1,CASP9,CKAP2,CLINT1,CYCS,MOAP1,MZB1,NR3C1,PARK2,PAX3,PEBP4,SGPL1,TBC1D1,TOMM20,VTI1B,mir-10
5	UBA6_final - 2015-08-21 05:25 PM	AGTR1,AP2B1,DDX1,EFTUD2,G3BP1,GFPT1,GRB2,H2AFY,HNRNPA1,HSF1,HSPA5,HSPA9,IPO9,KHDRBS1,KMT2E,MAT2B,NARS,NBN,NPM1,PARN,PLAU,PRPF8,RPL30,RPL5,RPL9,RSL1D1,SF3B2,SF3B3,SF3B4,SMNDC1,SNRNP200,TOE1,XRN2,ZAK,ZC3HAV1	16	15	RNA Post-Transcriptional Modification, Cellular Compromise, Infectious Diseases								AP2B1,DDX1,EFTUD2,G3BP1,GFPT1,IPO9,NARS,PARN,PRPF8,RPL30,RPL5,RPL9,RSL1D1,SF3B4,SNRNP200	AGTR1,GRB2,H2AFY,HNRNPA1,HSF1,HSPA5,HSPA9,KHDRBS1,KMT2E,MAT2B,NBN,NPM1,PLAU,SF3B2,SF3B3,SMNDC1,TOE1,XRN2,ZAK,ZC3HAV1
6	UBA6_final - 2015-08-21 05:25 PM	ALDH5A1,ALDOC,ARCN1,ARL1,CCNA2,CEP97,COPB1,COPB2,COPE,COPG1,COPG2,DDB1,DNTTIP1,EDC4,EIF3M,ERH,FXR2,GOLGA1,HIST1H2AB,HIST1H2BB,HIST1H4A,KPNA6,NUPR1,POLE,POLE2,POLE4,RAB1B,RAB32,SACM1L,SAFB2,SEC22B,STAT1,STX3,TICRR,WTAP	16	15	Cancer, Organismal Injury and Abnormalities, Reproductive System Disease								ALDH5A1,ALDOC,ARL1,COPB1,COPB2,COPE,COPG2,DDB1,EDC4,EIF3M,ERH,KPNA6,POLE4,SAFB2,SEC22B	ARCN1,CCNA2,CEP97,COPG1,DNTTIP1,FXR2,GOLGA1,HIST1H2AB,HIST1H2BB,HIST1H4A,NUPR1,POLE,POLE2,RAB1B,RAB32,SACM1L,STAT1,STX3,TICRR,WTAP
7	UBA6_final - 2015-08-21 05:25 PM	ACACA,AGTR1,AP3D1,ARAF,DKC1,DYNLT1,EEF1A1,ELAVL1,ENO1,EPRS,ETF1,FADS2,HNRNPA0,HNRNPH1,KLF10,LARS,LRWD1,MARS,MCM3,MYC,NAP1L1,PTBP1,PTMA,QARS,RARS,RPL15,RPN2,RPS14,SAT1,SDHA,SLC25A10,SLC25A11,TIA1,TIAL1,mir-7	16	15	Protein Synthesis, Gene Expression, Cancer								AP3D1,DKC1,DYNLT1,EPRS,ETF1,FADS2,HNRNPA0,LARS,LRWD1,QARS,RARS,RPN2,SDHA,SLC25A10,SLC25A11	ACACA,AGTR1,ARAF,EEF1A1,ELAVL1,ENO1,HNRNPH1,KLF10,MARS,MCM3,MYC,NAP1L1,PTBP1,PTMA,RPL15,RPS14,SAT1,TIA1,TIAL1,mir-7
8	UBA6_final - 2015-08-21 05:25 PM	ASB9,ASNS,BTG1,CA2,CAPN1,CEBPA,CSF3R,EEF1A2,FDPS,GLIPR1,HIP1,LATS2,LLGL1,ME1,MPP6,MT2A,MYH10,MYO10,NCAPG,NLRC4,PARD6B,PFKM,PPP4R2,PRKCI,SLC16A1,SLC30A7,TCEB1,TCEB2,TGM2,TP53,TRIM22,miR-26a-5p (and other miRNAs w/seed UCAAGUA),mir-182,mir-183,mir-26	14	14	Cancer, Hematological Disease, Organismal Injury and Abnormalities								ASNS,CAPN1,EEF1A2,FDPS,HIP1,LLGL1,ME1,MPP6,NCAPG,PFKM,PPP4R2,SLC30A7,TCEB1,TCEB2	ASB9,BTG1,CA2,CEBPA,CSF3R,GLIPR1,LATS2,MT2A,MYH10,MYO10,NLRC4,PARD6B,PRKCI,SLC16A1,TGM2,TP53,TRIM22,miR-26a-5p (and other miRNAs w/seed UCAAGUA),mir-182,mir-183,mir-26
9	UBA6_final - 2015-08-21 05:25 PM	AASS,ABCC5,ADGRL2,ADORA1,BMP2K,CCNT2,CCPG1,CD2AP,CEACAM6,CTTN,CYB5R3,EIF3B,EIF3E,EIF3H,EIF3L,ESR1,FAM76B,FER,GPS1,HAMP,HOXB5,KRT17,PDCD6IP,PHF19,RGS3,SGSM3,SNAI1,SRC,SUZ12,TBL3,TNFAIP2,TNFAIP6,TPO,VTA1,ZNF141	13	13	Gene Expression, Protein Synthesis, Tissue Development								AASS,BMP2K,CCNT2,CD2AP,CYB5R3,EIF3E,EIF3H,EIF3L,GPS1,PDCD6IP,TBL3,VTA1	ABCC5,ADGRL2,ADORA1,CCPG1,CEACAM6,CTTN,EIF3B,ESR1,FAM76B,FER,HAMP,HOXB5,KRT17,PHF19,RGS3,SGSM3,SNAI1,SRC,SUZ12,TNFAIP2,TNFAIP6,TPO,ZNF141
10	UBA6_final - 2015-08-21 05:25 PM	ATXN10,ATXN3,CCND1,DERL1,DERL2,DNAJA1,ELF5,EWSR1,FZD7,GSTM3,KLF9,MGA,PCBP1,PFKL,PFKP,PGR,PLXNA1,POLR2B,RAB10,RAB6B,RAB7,SORL1,STOM,SYVN1,TAF10,TAF11,TAF2,TAF7,TAF8,TARS,TBC1D5,TBP,VPS26A,VPS29,VPS35	13	13	Cellular Compromise, Cellular Function and Maintenance, Gene Expression								ATXN10,DERL1,GSTM3,MGA,PFKL,PFKP,PLXNA1,POLR2B,RAB6B,TAF2,TARS,VPS26A,VPS35	ATXN3,CCND1,DERL2,DNAJA1,ELF5,EWSR1,FZD7,KLF9,PCBP1,PGR,RAB10,RAB7,SORL1,STOM,SYVN1,TAF10,TAF11,TAF7,TAF8,TBC1D5,TBP,VPS29
11	UBA6_final - 2015-08-21 05:25 PM	ADRM1,AGPAT9,AJAP1,CDH1,CDK5R1,CTNNA3,CTNNB1,CXCL16,DRG1,EIF4EBP1,EPHB4,FAF2,FGF16,FLOT2,GART,GSPT1,HPRT1,IFNG,KLK6,MAGI1,MGAT3,MSX2,NFKBIA,PRDX2,PTPN14,PTPRF,RPN1,Ras,SERPINA5,SLC12A6,SLIT2,SNRPE,UCHL5,USP14,WWC1	12	12	Cell-To-Cell Signaling and Interaction, Cellular Assembly and Organization, Cellular Movement								DRG1,EPHB4,FAF2,FLOT2,GART,GSPT1,HPRT1,RPN1,SNRPE,USP14,WWC1	ADRM1,AGPAT9,AJAP1,CDH1,CDK5R1,CTNNA3,CTNNB1,CXCL16,EIF4EBP1,FGF16,IFNG,KLK6,MAGI1,MGAT3,MSX2,NFKBIA,PRDX2,PTPN14,PTPRF,Ras,SERPINA5,SLC12A6,SLIT2,UCHL5
12	UBA6_final - 2015-08-21 05:25 PM	ABCE1,AGO2,AKR1B1,CCL3L1,CD40,CRABP2,DDOST,DDX6,ECSIT,FABP5,FLT3LG,FOXL2,HIF1A,HMGCS2,HSPA4,Hspg,ICAM1,IL1B,IL20,IgG,KPNA3,KPNA4,NAE1,NFKB1,P110,PROK2,PROM1,RCC1,RXRA,SERPINH1,SLAMF7,SLC52A1,SYNE1,mir-101,mir-296	12	12	Inflammatory Response, Cancer, Organismal Injury and Abnormalities								AKR1B1,DDX6,FLT3LG,FOXL2,HMGCS2,HSPA4,KPNA4,NAE1,RCC1,SERPINH1	ABCE1,AGO2,CCL3L1,CD40,CRABP2,DDOST,ECSIT,FABP5,HIF1A,Hspg,ICAM1,IL1B,IL20,IgG,KPNA3,NFKB1,P110,PROK2,PROM1,RXRA,SLAMF7,SLC52A1,SYNE1,mir-101,mir-296
13	UBA6_final - 2015-08-21 05:25 PM	ACTN4,AR,ARRDC4,ATG9A,Alpha tubulin,CAPRIN1,CCRL2,CDH17,COL7A1,EGR4,EXTL2,FBLIM1,FERMT2,FFAR2,GDI1,HSP90B1,KCNJ2,MAFF,MAPK1,NAP1L3,NRIP3,PLCD4,PTPN7,RGS1,SCG5,SMARCA4,SPINK1,SRF,TARP,TCF4,TMEM158,TREM1,TRIM25,TUBB4B,USP12	10	11	Reproductive System Development and Function, Organ Morphology, Metabolic Disease								ACTN4,ATG9A,CAPRIN1,CDH17,FERMT2,GDI1,HSP90B1,NAP1L3,PLCD4,TRIM25,TUBB4B	AR,ARRDC4,Alpha tubulin,CCRL2,COL7A1,EGR4,EXTL2,FBLIM1,FFAR2,KCNJ2,MAFF,MAPK1,NRIP3,PTPN7,RGS1,SCG5,SMARCA4,SPINK1,SRF,TARP,TCF4,TMEM158,TREM1,USP12
14	UBA6_final - 2015-08-21 05:25 PM	ACTR1A,FUT8,GARS,HNF1A,HNF4A,NPEPPS,NUTF2,PPP2CA,PPP2R1A,PPP2R2D,PTPN1,Ppp2c,SRC,TGM2,UQCRC2,VIM,WARS,mir-122	7	7	Endocrine System Disorders, Gastrointestinal Disease, Hereditary Disorder								ACTR1A,GARS,NPEPPS,NUTF2,PPP2R2D,UQCRC2,WARS	FUT8,HNF1A,HNF4A,PPP2CA,PPP2R1A,PTPN1,Ppp2c,SRC,TGM2,VIM,mir-122
Networks for Uba1-specific targets
ID	Analysis	Molecules in Network	Score	Focus Molecules	Top Diseases and Functions								in the direct targets list	not in the direct targets list
1	UBA1_final - 2015-08-21 05:24 PM	CDT1,CUX1,Ck2,DEK,DHFR,DSN1,EIF2S1,H2AFV,Histone h4,KIAA0101,LTF,PRDX6,PRIM1,PRKAA,RAD23A,RFFL,RPL10A,RPS10,RPS14,RPS17,RPS24,RPS25,RPS7,RRM2,Rnr,SRSF9,TACC2,TAGLN2,TP53,UCHL1,Ubiquitin,XPC,YBX1,YWHAH,ZWINT	47	30	Hematological Disease, Organismal Injury and Abnormalities, Developmental Disorder								CDT1,CUX1,DEK,DHFR,DSN1,EIF2S1,H2AFV,KIAA0101,LTF,PRDX6,PRIM1,RAD23A,RFFL,RPL10A,RPS10,RPS14,RPS17,RPS24,RPS25,RPS7,RRM2,SRSF9,TACC2,TAGLN2,TP53,UCHL1,XPC,YBX1,YWHAH,ZWINT	Ck2,Histone h4,PRKAA,Rnr,Ubiquitin
2	UBA1_final - 2015-08-21 05:24 PM	26s Proteasome,A2M,CBX1,CFL1,COL1A2,Cyclin A,DDX39A,ERK1/2,FABP5,GNAS,GSTP1,HCFC1,HNRNPA1,HNRNPM,Hsp70,Hsp90,IgG,KIAA0368,LMNA,MAP2K1/2,MYL6,P38 MAPK,RPL6,S100A8,S100A9,SIN3A,SMARCC1,SMARCC2,SMARCE1,SNRPD2,SNRPD3,SRRT,STIP1,TMPO,p85 (pik3r)	38	26	Cellular Compromise, Cellular Function and Maintenance, Hematological System Development and Function								CFL1,COL1A2,DDX39A,FABP5,GNAS,GSTP1,HCFC1,HNRNPA1,HNRNPM,KIAA0368,LMNA,MYL6,RPL6,S100A8,S100A9,SIN3A,SMARCC1,SMARCC2,SMARCE1,SNRPD2,SNRPD3,STIP1	26s Proteasome,A2M,CBX1,Cyclin A,ERK1/2,Hsp70,Hsp90,IgG,MAP2K1/2,P38 MAPK,SRRT,TMPO,p85 (pik3r)
3	UBA1_final - 2015-08-21 05:24 PM	14-3-3,ANP32B,ANXA5,Akt,CBL,CD59,COL1A1,Creb,ELAVL1,ERK,ITGB2,ITK,KIAA0430,LGALS1,LMNB1,Mek,NCL,NFkB (complex),PDGF BB,PI3K (complex),PI3K (family),PI3K p85,PIK3CG,PPP2R5E,Pkc(s),RNF40,Ras,S100A7,SLC4A7,SUMO1,TCR,UACA,UCHL5,UTP3,Vegf	27	21	Cell-mediated Immune Response, Cellular Movement, Hematological System Development and Function								ANP32B,ANXA5,CBL,CD59,COL1A1,ITGB2,ITK,KIAA0430,LGALS1,LMNB1,NCL,PIK3CG,PPP2R5E,RNF40,S100A7,SLC4A7,SUMO1,UACA,UTP3	14-3-3,Akt,Creb,ELAVL1,ERK,Mek,NFkB (complex),PDGF BB,PI3K (complex),PI3K (family),PI3K p85,Pkc(s),Ras,TCR,UCHL5,Vegf
4	UBA1_final - 2015-08-21 05:24 PM	B4GALT1,CCNB1,CKAP2,E2f,GTSE1,HIST1H2AB,HIST1H2BJ,MCM5,MDN1,MTHFD1,NASP,NEXN,NUDT12,OTUB1,PTTG1,RAB7A,RUNX2,SSB,TARDBP,TP53,UBE2E1,UBE2E2,UBE2E3,UXT,caspase,miR-17-3p (and other miRNAs w/seed CUGCAGU),miR-330-3p (and other miRNAs w/seed CAAAGCA),miR-501-5p (miRNAs w/seed AUCCUUU),mir-128,mir-188,mir-191,mir-224,mir-320,mir-330,mir-500	17	15	Cancer, Developmental Disorder, Hereditary Disorder								HIST1H2BJ,MCM5,MDN1,MTHFD1,NASP,NUDT12,PTTG1,RAB7A,SSB,TARDBP,TP53,UBE2E1,UBE2E3	B4GALT1,CCNB1,CKAP2,E2f,GTSE1,HIST1H2AB,NEXN,OTUB1,RUNX2,UBE2E2,UXT,caspase,miR-17-3p (and other miRNAs w/seed CUGCAGU),miR-330-3p (and other miRNAs w/seed CAAAGCA),miR-501-5p (miRNAs w/seed AUCCUUU),mir-128,mir-188,mir-191,mir-224,mir-320,mir-330,mir-500
5	UBA1_final - 2015-08-21 05:24 PM	ABCD1,ANP32A,AR,ATP1A3,BAX,CCNA2,CDC20,CEP97,DDX46,DHCR24,DNA-methyltransferase,DNMT3B,DNTTIP1,E2F8,EIF4A2,EMILIN2,ESPL1,EXTL2,HIST1H2AB,HIST1H2BB,HIST1H3A,HIST1H4A,HMGB2,LMAN1,LMNB1,NUPR1,PSMD13,RAB39B,RASSF3,SAFB,SAMHD1,SLC30A1,TICRR,UBE2S,ZNF296	15	14	Cell Cycle, Developmental Disorder, Organismal Injury and Abnormalities								ABCD1,ANP32A,ATP1A3,DDX46,EIF4A2,EMILIN2,HIST1H3A,HMGB2,LMAN1,LMNB1,PSMD13,SLC30A1,UBE2S,ZNF296	AR,BAX,CCNA2,CDC20,CEP97,DHCR24,DNA-methyltransferase,DNMT3B,DNTTIP1,E2F8,ESPL1,EXTL2,HIST1H2AB,HIST1H2BB,HIST1H4A,NUPR1,RAB39B,RASSF3,SAFB,SAMHD1,TICRR
6	UBA1_final - 2015-08-21 05:24 PM	ALDH16A1,BMI1,C1S,CD9,CLDN7,FANCG,FMOD,FUT3,GLIPR1,GLS,GSC,GTF2I,HAPLN1,HIST1H1E,HIST2H2AC,HNF1A,KIF20A,MCCC1,MGP,MITF,MT1X,MXD1,MYC,RPL22,SHMT2,SMAD2,SOX5,SOX6,STAT1,TDG,TERT,TPI1,USP13,WNT2B,XRCC3	15	14	Cancer, Endocrine System Disorders, Organismal Injury and Abnormalities								ALDH16A1,C1S,CLDN7,FANCG,GSC,GTF2I,HIST1H1E,HIST2H2AC,MCCC1,RPL22,SHMT2,TPI1,USP13,WNT2B	BMI1,CD9,FMOD,FUT3,GLIPR1,GLS,HAPLN1,HNF1A,KIF20A,MGP,MITF,MT1X,MXD1,MYC,SMAD2,SOX5,SOX6,STAT1,TDG,TERT,XRCC3
7	UBA1_final - 2015-08-21 05:24 PM	ATM/ATR,BRD4,CBX3,CPNE6,DCTPP1,ERMAP,FANCI,HBD,HDAC10,HIST1H1C,HIST1H2AA,HNRNPUL1,HOXA11,Histone h3,NCAPD2,PCDHA12,PCDHA4,PCDHA8,PCDHGC3,POLR3G,RAD21,RNA polymerase II,RNU7-1,RPA,RPL10A,RPRM,SMC1A,SPTA1,SSRP1,STAG1,STAG2,TUBB4A,UBB,WHSC1L1,mediator	14	13	Cellular Assembly and Organization, Cell Cycle, DNA Replication, Recombination, and Repair								CBX3,CPNE6,FANCI,HBD,HIST1H1C,HIST1H2AA,NCAPD2,RAD21,RPL10A,SMC1A,SSRP1,TUBB4A,UBB	ATM/ATR,BRD4,DCTPP1,ERMAP,HDAC10,HNRNPUL1,HOXA11,Histone h3,PCDHA12,PCDHA4,PCDHA8,PCDHGC3,POLR3G,RNA polymerase II,RNU7-1,RPA,RPRM,SPTA1,STAG1,STAG2,WHSC1L1,mediator
8	UBA1_final - 2015-08-21 05:24 PM	AGR2,APBB1,APP,ATXN1,BACE1,BARD1,BIN1,BRE,CARD14,CTNNBL1,FKBP4,FOXA1,GATAD2B,GLUL,IL15,IL15RA,ING3,KAT5,NR3C1,PA2G4,PAM,PIAS2,PPP3CA,RAC3,ROCK1,RPL21,RPL27,RPL28,RTN3,RTN4,SAP30BP,SIAH2,TNFAIP2,UBE2K,WAPAL	14	13	Cell Death and Survival, Cellular Growth and Proliferation, Hematological System Development and Function								CARD14,CTNNBL1,GATAD2B,PAM,PIAS2,RAC3,RPL21,RPL27,RTN4,SAP30BP,UBE2K	AGR2,APBB1,APP,ATXN1,BACE1,BARD1,BIN1,BRE,FKBP4,FOXA1,GLUL,IL15,IL15RA,ING3,KAT5,NR3C1,PA2G4,PPP3CA,ROCK1,RPL28,RTN3,SIAH2,TNFAIP2,WAPAL
9	UBA1_final - 2015-08-21 05:24 PM	ABLIM,ACTA1,ADCY7,ARPC1A,ATP9A,AZGP1,BEX5,DUSP3,EGFR,FAS,FSH,GNLY,GNRH,INHBA,INHBC,Lh,MAPK8,PARP14,PDXK,POP5,PPFIA4,PRKX,PSIP1,PSMC1,PSMD8,PTPRN,RAB8B,RPS15,SMARCA4,SRSF1,SRSF5,STAMBP,TLK1,miR-30a-3p (and other miRNAs w/seed UUUCAGU),mir-10	14	13	Developmental Disorder, Skeletal and Muscular Disorders, Cell Death and Survival								ACTA1,AZGP1,BEX5,INHBC,PARP14,PSIP1,PSMD8,RAB8B,RPS15,SRSF1,STAMBP	ABLIM,ADCY7,ARPC1A,ATP9A,DUSP3,EGFR,FAS,FSH,GNLY,GNRH,INHBA,Lh,MAPK8,PDXK,POP5,PPFIA4,PRKX,PSMC1,PTPRN,SMARCA4,SRSF5,TLK1,miR-30a-3p (and other miRNAs w/seed UUUCAGU),mir-10
10	UBA1_final - 2015-08-21 05:24 PM	ACADVL,ACSL4,CCL5,CD40,CHST2,CPA4,CYP27A1,DMXL2,G0S2,HEATR5B,IL13,LGALS3,M6PR,MAT1A,MGST1,MKK3/6,NID1,OAT,PAF1,PITRM1,PNP,PTGS2,PTMS,SARM1,SCD,SERPINB3,SLC8A1,SQLE,SREBF1,SRF,STAB1,TLR7,TNF,TUB,TUBB4B	12	12	Lipid Metabolism, Molecular Transport, Small Molecule Biochemistry								ACSL4,CPA4,HEATR5B,M6PR,PAF1,PITRM1,SCD,SERPINB3,STAB1,TUB	ACADVL,CCL5,CD40,CHST2,CYP27A1,DMXL2,G0S2,IL13,LGALS3,MAT1A,MGST1,MKK3/6,NID1,OAT,PNP,PTGS2,PTMS,SARM1,SLC8A1,SQLE,SREBF1,SRF,TLR7,TNF,TUBB4B
11	UBA1_final - 2015-08-21 05:24 PM	ARF1,ATAD2,BCR,CLTCL1,CSNK2A1,CUL3,CUL7,DUSP10,DUSP4,E2F1,FBXW8,FOXG1,GRB2,IRS1,Interferon alpha,Jnk,KLHL12,LCN1,MED28,MKL1,MMP9,NCOA3,NLRX1,NOX3,NSFL1C,PPP1R13B,PSAT1,PSMA6,RBX1,RPL13,RPL32,RSL1D1,SUB1,TUFM,ZMYM2	12	12	Cellular Growth and Proliferation, Cellular Development, Cell Cycle								IRS1,KLHL12,LCN1,PSAT1,RPL13,RPL32,SUB1,ZMYM2	ARF1,ATAD2,BCR,CLTCL1,CSNK2A1,CUL3,CUL7,DUSP10,DUSP4,E2F1,FBXW8,FOXG1,GRB2,Interferon alpha,Jnk,MED28,MKL1,MMP9,NCOA3,NLRX1,NOX3,NSFL1C,PPP1R13B,PSMA6,RBX1,RSL1D1,TUFM
12	UBA1_final - 2015-08-21 05:24 PM	AHNAK2,AQP3,BBX,CAD,CCND1,CCP110,CDCA7,CDCA7L,CDK12,CELF1,DNAJB6,FAM129A,FERMT2,FGFR1OP,GPT2,GTF3C4,HIST1H2BD,INTS10,MED30,MGEA5,MYT1,NPLOC4,POLR2A,SATB1,SERPINE2,STARD4,SUZ12,TCF7L2,TM7SF2,TUBA4A,UBE2L6,UBXN7,UCHL3,USP33,VTA1	11	11	Developmental Disorder, Hereditary Disorder, Neurological Disease								AHNAK2,CCP110,FAM129A,GTF3C4,HIST1H2BD,NPLOC4,TM7SF2,UBXN7,UCHL3	AQP3,BBX,CAD,CCND1,CDCA7,CDCA7L,CDK12,CELF1,DNAJB6,FERMT2,FGFR1OP,GPT2,INTS10,MED30,MGEA5,MYT1,POLR2A,SATB1,SERPINE2,STARD4,SUZ12,TCF7L2,TUBA4A,UBE2L6,USP33,VTA1
13	UBA1_final - 2015-08-21 05:24 PM	AGTR1,AP3D1,DCD,H1FX,HNRNPF,RPL14,RPL19,RPL35,VPS33B	11	7	Cell Morphology, Cellular Assembly and Organization, Cancer								DCD,H1FX,HNRNPF,RPL14,RPL19,RPL35,VPS33B	AGTR1,AP3D1
Networks for Uba6/Uba1-shared targets
ID	Analysis	Molecules in Network	Score	Focus Molecules	Top Diseases and Functions								in the direct targets list	not in the direct targets list
1	shared_final - 2015-08-21 05:23 PM	APEX1,CCT2,CCT3,CCT4,CCT5,CCT7,CCT8,EEF1A1,EEF1G,FBL,HNRNPC,HNRNPU,NFkB (complex),NPM1,PRMT1,PRPS1,PRPS2,RCC2,RPLP0,RPS11,RPS15A,RPS16,RPS2,RPS20,RPS23,RPS3A,RPS4X,RPS8,RPS9,RPSA,Rnr,SENP1,TCP1,UBE2N,p85 (pik3r)	52	32	Cellular Assembly and Organization, Cell-To-Cell Signaling and Interaction, Reproductive System Development and Function								APEX1,CCT2,CCT3,CCT4,CCT5,CCT7,CCT8,EEF1A1,EEF1G,FBL,HNRNPC,HNRNPU,NPM1,PRMT1,PRPS1,PRPS2,RCC2,RPLP0,RPS11,RPS15A,RPS16,RPS2,RPS20,RPS23,RPS3A,RPS4X,RPS8,RPS9,RPSA,SENP1,TCP1,UBE2N	NFkB (complex),Rnr,p85 (pik3r)
2	shared_final - 2015-08-21 05:23 PM	ACTR3,CHERP,ENO1,GAPDH,H2AFZ,HMGB1,HNRNPD,HNRNPK,HNRNPL,HSPA1A/HSPA1B,HSPA8,Histone h3,Histone h4,Hsp90,ILF2,ILF3,LDHA,P38 MAPK,PKM,PPP1CA,PPP1R10,PTBP1,RAN,RHOC,RNA polymerase II,RPA1,RPL12,RPS6,SF3B3,SUPT16H,TRAP1,TUBA1B,TUBA1C,VCP,WDR1	47	30	Protein Synthesis, Cellular Growth and Proliferation, Cellular Assembly and Organization								ACTR3,CHERP,ENO1,GAPDH,H2AFZ,HMGB1,HNRNPD,HNRNPK,HNRNPL,HSPA8,ILF2,LDHA,PKM,PPP1CA,PPP1R10,PTBP1,RAN,RHOC,RPA1,RPL12,RPS6,SF3B3,SUPT16H,TRAP1,TUBA1B,TUBA1C,VCP,WDR1	HSPA1A/HSPA1B,Histone h3,Histone h4,Hsp90,ILF3,P38 MAPK,RNA polymerase II
3	shared_final - 2015-08-21 05:23 PM	26s Proteasome,ANXA2,ATP1A1,CCAR2,CDK1,Cyclin A,Cyclin E,E2f,ERK1/2,GLO1,Hsp70,IRS4,MAP2K1/2,MCM2,MCM3,MCM6,MIF,PARP,PARP1,PCNA,PI3K (complex),PI3K (family),PPIA,PRDX1,PRDX2,RPA,SET,SND1,UBE2C,XRCC5,XRCC6,YWHAE,YWHAQ,YWHAZ,caspase	31	23	Cell Death and Survival, Cancer, Organismal Injury and Abnormalities								ANXA2,ATP1A1,CCAR2,CDK1,GLO1,IRS4,MCM2,MCM3,MCM6,MIF,PARP1,PCNA,PPIA,PRDX1,PRDX2,SET,SND1,UBE2C,XRCC5,XRCC6,YWHAE,YWHAQ,YWHAZ	26s Proteasome,Cyclin A,Cyclin E,E2f,ERK1/2,Hsp70,MAP2K1/2,PARP,PI3K (complex),PI3K (family),RPA,caspase
4	shared_final - 2015-08-21 05:23 PM	ABLIM,ACTG2,ACTN1,ADCY7,Actin,Akt,CSE1L,DDX21,DHX9,FASN,FSH,GNLY,GNRH,GPI,HSP90AA1,HSP90AB1,IgG,Jnk,LBR,Lh,Mek,NEDD8,PFN1,PGK1,PLS3,PSMD1,RPS3,SMAD4,TCR,TKT,TPM1,TROVE2,TXN,VIM,estrogen receptor	29	22	Cancer, Gastrointestinal Disease, Hepatic System Disease								ACTG2,ACTN1,CSE1L,DDX21,DHX9,FASN,GPI,HSP90AA1,HSP90AB1,LBR,NEDD8,PFN1,PGK1,PLS3,PSMD1,RPS3,SMAD4,TKT,TPM1,TROVE2,TXN,VIM	ABLIM,ADCY7,Actin,Akt,FSH,GNLY,GNRH,IgG,Jnk,Lh,Mek,TCR,estrogen receptor
5	shared_final - 2015-08-21 05:23 PM	ACAT2,AGTR1,ATP5A1,BLVRA,CHD8,CKB,CLIC1,CTNNAL1,CTNNB1,DPEP1,DYNLL2,EEF2,EPAS1,EPHB3,F13A1,HMGCS1,Histone h3,IL13,KPNB1,LDHB,LRP4,LSS,LTA4H,MGEA5,NPPB,PCCA,PGD,PRDX4,PTEN,RNH1,RPL36,SPP1,SRRM2,UBC,WNT11	20	17	Developmental Disorder, Organismal Injury and Abnormalities, Renal and Urological Disease								ACAT2,ATP5A1,BLVRA,CHD8,CKB,CLIC1,EEF2,HMGCS1,LDHB,LTA4H,PCCA,PGD,PRDX4,RNH1,RPL36,UBC	AGTR1,CTNNAL1,CTNNB1,DPEP1,DYNLL2,EPAS1,EPHB3,F13A1,Histone h3,IL13,KPNB1,LRP4,LSS,MGEA5,NPPB,PTEN,SPP1,SRRM2,WNT11
6	shared_final - 2015-08-21 05:23 PM	AGTR1,AHCY,CAMK2A,DHX15,FGFR1,GAB2,GRB2,H2AFY,HAMP,INPP5D,IRS4,MAP3K14,MDM2,NBN,NFKB2,OSM,PA2G4,PARP1,PIK3C2B,RPL17,RPL18,RPL18A,RPL23,RPL26,RPL4,RPL6,RPL7,SLC25A3,STOX1,SVIL,THRA,TRIM28,XRN2,ZNF274,p85 (pik3r)	18	16	Cellular Movement, Hair and Skin Development and Function, Cell Death and Survival								AHCY,CAMK2A,DHX15,H2AFY,IRS4,PARP1,RPL17,RPL18,RPL18A,RPL23,RPL26,RPL4,RPL6,RPL7,SLC25A3,TRIM28	AGTR1,FGFR1,GAB2,GRB2,HAMP,INPP5D,MAP3K14,MDM2,NBN,NFKB2,OSM,PA2G4,PIK3C2B,STOX1,SVIL,THRA,XRN2,ZNF274,p85 (pik3r)
7	shared_final - 2015-08-21 05:23 PM	ACACA,ACLY,BBX,BIRC3,BRCA1,CCND1,CELF1,CPNE3,EXO1,H2AFJ,H3F3A/H3F3B,IER2,LOC102724594/U2AF1,MAPK9,NONO,PCBP2,PKNOX1,PLIN2,PPARG,PRKAR2B,PSMD14,PSMD2,PSMD4,SFPQ,SNIP1,SNRNP70,TOP1,U2AF2,UBA1,UBA2,UBE2D1,UBE2D2,UBE2D3,UCHL5,WAC	18	16	Post-Translational Modification, Cellular Development, Cellular Growth and Proliferation								ACACA,ACLY,CPNE3,H2AFJ,NONO,PCBP2,PSMD2,PSMD4,SFPQ,TOP1,U2AF2,UBA1,UBA2,UBE2D3,WAC	BBX,BIRC3,BRCA1,CCND1,CELF1,EXO1,H3F3A/H3F3B,IER2,LOC102724594/U2AF1,MAPK9,PKNOX1,PLIN2,PPARG,PRKAR2B,PSMD14,SNIP1,SNRNP70,UBE2D1,UBE2D2,UCHL5
8	shared_final - 2015-08-21 05:23 PM	ABCC5,AHNAK,ALDH18A1,APBB1,ASPM,ATAD2,BCAS3,DDX5,DDX54,DGCR8,EIF5A2,ESR1,HIST1H2AH,HNRNPH1,IRF2BP2,LAMP2,MAT2A,MXD1,MYC,NDUFA4,NUPR1,PCBP1,PCBP2,RPL15,RPLP1,SAMHD1,SLC25A5,SLC39A8,STX3,TNFAIP8L1,TNFRSF10B,UBE2T,USP36,let-7,miR-145-5p (and other miRNAs w/seed UCCAGUU)	15	14	Cell Death and Survival, Gastrointestinal Disease, Tissue Morphology								ALDH18A1,DDX5,EIF5A2,HIST1H2AH,HNRNPH1,IRF2BP2,MAT2A,NDUFA4,PCBP1,PCBP2,RPL15,RPLP1,SLC25A5,UBE2T	ABCC5,AHNAK,APBB1,ASPM,ATAD2,BCAS3,DDX54,DGCR8,ESR1,LAMP2,MXD1,MYC,NUPR1,SAMHD1,SLC39A8,STX3,TNFAIP8L1,TNFRSF10B,USP36,let-7,miR-145-5p (and other miRNAs w/seed UCCAGUU)
9	shared_final - 2015-08-21 05:23 PM	ACTBL2,ATXN2L,CALCR,CAND1,CCNB1,CKAP2,CTCF,CUL2,CUL5,CUL7,CUL9,DCUN1D5,EIF3A,FBXO18,FBXW8,GMPS,HIST1H4A,HLA-DQA1,IPO7,MYO6,PBXIP1,PRDX3,RAB1B,RAD23B,RBX1,RPL11,RPL7A,SUMO2,TCEB1,TP53,TPT1,TUBB,ZBTB33,ZC3HC1,miR-542-3p (miRNAs w/seed GUGACAG)	15	14	Cell Cycle, Post-Translational Modification, Cancer								ACTBL2,ATXN2L,CAND1,HIST1H4A,MYO6,PBXIP1,PRDX3,RAB1B,RAD23B,RPL11,RPL7A,SUMO2,TUBB	CALCR,CCNB1,CKAP2,CTCF,CUL2,CUL5,CUL7,CUL9,DCUN1D5,EIF3A,FBXO18,FBXW8,GMPS,HLA-DQA1,IPO7,RBX1,TCEB1,TP53,TPT1,ZBTB33,ZC3HC1,miR-542-3p (miRNAs w/seed GUGACAG)
10	shared_final - 2015-08-21 05:23 PM	ACO1,ALDOA,ATXN2,CCL5,CEMIP,CTPS1,DDX39B,EGLN3,EIF4A1,EIF4G3,FHL1,GANAB,GLRX3,GNB2L1,HIF1A,HIST1H2BK,HNRNPA2B1,KCNN4,LARP4B,MUC1,P4HA1,PABPC1,PABPN1,PAIP1,PLOD2,PNP,RAB10,SEPT7,SEPT9,SPAG4,STOM,SYVN1,TFRC,USP5,WTAP	14	13	Protein Synthesis, Cellular Function and Maintenance, Small Molecule Biochemistry								ALDOA,ATXN2,DDX39B,EIF4A1,GANAB,GLRX3,GNB2L1,HIST1H2BK,HNRNPA2B1,PNP,RAB10,SEPT7,USP5	ACO1,CCL5,CEMIP,CTPS1,EGLN3,EIF4G3,FHL1,HIF1A,KCNN4,LARP4B,MUC1,P4HA1,PABPC1,PABPN1,PAIP1,PLOD2,SEPT9,SPAG4,STOM,SYVN1,TFRC,WTAP
11	shared_final - 2015-08-21 05:23 PM	AIM2,APP,ARF3,ATP2B4,CA2,CARD17,CASP12,CCRL2,CD44,CLIC4,CLRN1,ESRP1,FLNB,GGA1,Hla-Drb,IFNG,KCNJ2,KIR2DL1/KIR2DL3,KRT15,MYOC,PGAM1,PHLDA2,PRPF4B,RAC1,RPL23A,SLC39A14,SLC40A1,SMARCA4,TACSTD2,TSPAN8,TWF1,ULBP2,VDAC1,VDAC2,tyrosine kinase	11	11	Cell Death and Survival, Cell-To-Cell Signaling and Interaction, Hematological System Development and Function								ARF3,CA2,CASP12,CLIC4,PGAM1,PRPF4B,RPL23A,SLC39A14,TWF1,VDAC1,VDAC2	AIM2,APP,ATP2B4,CARD17,CCRL2,CD44,CLRN1,ESRP1,FLNB,GGA1,Hla-Drb,IFNG,KCNJ2,KIR2DL1/KIR2DL3,KRT15,MYOC,PHLDA2,RAC1,SLC40A1,SMARCA4,TACSTD2,TSPAN8,ULBP2,tyrosine kinase
The associated networks were identified from the database of Ingenuity Pathways Analysis.
